# Supplementary material for: Reporting of flow diagrams in randomised controlled trials published in periodontology and implantology: a survey
Source: BMC Med Res Methodol. 2023 Apr 27;23:105. doi: 10.1186/s12874-023-01923-7 (PMC10134555; doi:10.1186/s12874-023-01923-7)
Supplement: Supplementary file 7 — Additional file 7. Raw data. [file 12874_2023_1923_MOESM7_ESM.xlsx]

## Sheet: Additional file 7 Data
Additional file 7 Data
number	DOI	Authors	Author short	Title	Journal_name	journal type	specialty	pilot	design	typ_interv	surgery	num_centres	num_arms	sample_size	consort	funding	if	coi	citations	stat_sig	registration	statistician	num_author	country	continent	ethics	flow_report	flow_report_maintext	asses_eligib	excluded overall	excluded as they did not meet the inclusion criteria	excluded as they met inclusion criteria but declined to participate	excluded for other reasons	Randomised	allocated to intervention group	received the allocated intervention (per group)	did not receive the allocated intervention (per group)	reasons they did not receive the allocated intervention (per group)	Lost to follow up (per group)	Reported reasons lost to follow up	Discontinued intervention (per group)	Reported reasons discontinued intervention	Included in main analysis (per group)	Excluded from main analysis (per group)	Reported reasons excluded	itt_pp	deviation_ittpp		Legend
1	DOI: 10.1111/clr.13707	Gabriela Pereira de Resende, Lídia Moraes Ribeiro Jordão, João Antônio Chaves de Souza, Martin Schimmel, Cláudio Rodrigues Leles	de Resende et al. 2021	Single versus two-implant mandibular overdentures using early-loaded titanium-zirconium implants with hydrophilic surface and ball attachments: 1-year randomized clinical trial	Clin Oral Impl Res	2	2	2	1	1	1	1	2	47	1	1	5.021	1	6	1	1	0	5	Brasil	South America	1	1	1	1	1	1	1	1	1	1	1	1	1	1	0	1	1	1	1	1	1	1		Characteristics
2	DOI: 10.1002/JPER.20-0746	Ali Bushahri, Oliver D. Kripfgans, Furat George, I-ChingWang, Hom-LayWang, Hsun-Liang Chan	Bushari et al. 2021	Facial mucosal level of single immediately placed implants with either immediate provisionalization or delayed restoration: An intermediate-term study	J Periodontol	1	2	2	1	1	2	1	2	38	1	1	4.494	1	1	1	1	0	6	USA	North America	1	1	1	0	0	0	0	0	1	0	0	0	0	1	1	1	1	1	1	1	3	3		number
3	DOI: 10.1002/JPER.20-0713	Erkan Özcan, Isil Saygun, Alpdogan Kantarcı, Savaş Özarslantürk, Muhittin A. Serdar, Taner Özgürtaş	Özcan et al. 2021	The effects of a novel non-invasive application of platelet-rich fibrin on periodontal clinical parameters and gingival crevicular fluid transforming growth factor-β and collagen-1 levels: A randomized controlled clinical study	J Periodontol	1	1	2	2	1	2	1	2	12	1	3	4.494	1	3	1	0	0	6	Turkey	Asia	1	1	1	1	1	0	0	0	1	1	1	1	1	1	1	1	1	1	1	1	3	3		DOI
4	DOI: 10.1002/JPER.20-0627	Michael K. McGuire, E. Todd Scheyer, David I. Lipton, John C. Gunsolley	McGuire et al. 2021	Randomized, controlled clinical trial to evaluate a xenogeneic collagen matrix as an alternative to free gingival grafting for oral soft tissue augmentation: 6 to 8 year follow-up	J Periodontol	1	1	2	2	1	1	1	2	30	1	2	4.494	1	3	1	1	1	4	USA	North America	1	0	na																		3	3		Authors
5	DOI: 10.1002/JPER.20-0721	Maninder Kaur, Nicolaas C. Geurs, CharlesM. Cobb, Joan Otomo-Corgel, Thair Takesh, June H. Lee, Tracie M. Lam, Kairong Lin, Audrey Nguyen, Brian L. Nguyen, PetraWilder-Smith	Kaur et al. 2021	Evaluating efficacy of a novel dentifrice in reducing probing depths in stage I and II periodontitis maintenance patients: A randomized, double-blind, positive controlled clinical trial	J Periodontol	1	1	2	1	1	2	1	2	76	1	2	4.494	1	1	1	1	1	11	USA	North America	1	1	1	1	1	1	1	1	1	1	1	1	1	1	1	1	1	1	1	1	1	1		Authors short
6	DOI: 10.1111/jcpe.13412	Heithem Ben Amara, Jung-Ju Kim, Hae-Young Kim, Jungwon Lee, Hyun-Young Song, Ki-Tae Koo	Ben Amara et al. 2021	Is ridge preservation effective in the extraction sockets of periodontally compromised teeth? A randomized controlled trial	J Clin Periodontol	1	1	2	1	1	1	1	2	34	1	2	7.478	1	6	1	1	0	6	South Korea	Asia	1	1	0	1	1	1	1	1	1	1	1	1	1	1	1	1	1	1	1	1	3	3		Title
7	DOI: 10.1111/clr.13699	Aldo Joseph Camarda, Robert Durand, Marwa Benkarim, Pierre H. Rompré, Geneviève Guertin, Hugo Ciaburro	Camarda et al. 2021	Prospective randomized clinical trial evaluating the effects of two different implant collar designs on peri-implant healing and functional osseointegration after 25 years	Clin Oral Impl Res	2	2	2	2	1	1	1	3	58	1	1	5.021	1	0	1	1	1	6	Canada	North America	1	1	1	1	1	1	1	1	1	1	1	1	1	1	1	1	1	1	1	1	3	3		Journal name
8	DOI: 10.1111/cid.12964	Eugenio Velasco-Ortega, Nicola Alberto Valente, Giovanna Iezzi, Morena Petrini, Giacomo Derchi, Antonio Barone	Velasco-Ortega et al. 2020	Maxillary sinus augmentation with three different biomaterials: Histological, histomorphometric, clinical, and patient-reported outcomes from a randomized controlled trial	Clin Implant Dent Relat Res	2	2	2	1	1	1	1	3	24	0	2	4.259	1	7	1	1	0	6	Spain	Europe	1	0	na																		3	3		Journal type
9	DOI: 10.1111/jcpe.13411	Stefan P. Bienz, Monika Hilbe, Jürg Hüsler, Daniel S. Thoma, Christoph H. F. Hämmerle, Ronald E. Jung	Bienz et al. 2020	Clinical and histological comparison of the soft tissue morphology between zirconia and titanium dental implants under healthy and experimental mucositis conditions – A randomized controlled clinical trial	J Clin Periodontol	1	2	2	2	1	1	1	4	42	1	2	7.478	1	7	1	1	0	6	Switzerland	Europe	1	0	na																		3	3		specialty
10	DOI: 10.1563/aaid-joi-D-19-00160	Sorin Mihali, Hom-Lay Wang, Olimpiu Karancsi, Emanuel Adrian Bratu	Mihali et al. 2020	Internal hexagon versus conical implant–abutment connections: evaluation of 3-year postloading outcomes	J Oral Implantol	2	2	2	2	1	1	1	2	49	0	1	1.546	1	0	1	0	1	4	Romania	Europe	1	0	na																		3	3		pilot
11	DOI: 10.1111/clr.13692	Matthias Kern, Christoph Behrendt, Elfriede Fritzer, Ralf J. Kohal, Ralph G. Luthardt, Nadine Frfr. v. Maltzahn, Michael Rädel, Daniel R. Reissmann, Franz Sebastian Schwindling, Stefan Wolfart, Nicole Passia	Kern et al. 2020	5-year randomized multicenter clinical trial on single dental implants placed in the midline of the edentulous mandible	Clin Oral Impl Res	2	2	2	1	1	1	2	2	158	1	1	5.021	1	8	1	1	1	11	Germany	Europe	1	1	1	1	1	1	1	1	1	1	1	1	1	1	1	1	1	1	1	1	2	2		design
12	DOI: 10.1111/cid.12965	Jirapa Wongpairojpanich, Pennapa Kijartorn, Jintamai Suwanprateeb, Borvornwut Buranawat	Wongpairojpanich et al. 2020	Effectiveness of bilayer porous polyethylene membrane for alveolar ridge preservation: A randomized controlled trial	Clin Implant Dent Relat Res	2	2	2	1	1	1	1	2	30	0	1	4.259	1	3	1	1	0	4	Thailand	Asia	1	1	1	1	1	1	1	1	1	1	1	1	1	1	1	1	1	1	1	1	3	3		Typ_interv
13	DOI: 10.1111/clr.13691	Tiago Borges, Javier Montero, Bruno Leitão, Miguel Pereira, Pablo Galindo-Moreno	Borges et al. 2020	Periimplant bone changes in different abutment heights and insertion timing in posterior mandibular areas: Three-year results from a randomized prospective clinical trial	Clin Oral Impl Res	2	2	2	1	1	1	1	3	33	1	4	5.021	1	2	1	1	1	5	Portugal	Europe	1	1	1	1	1	1	1	1	1	1	1	1	1	1	0	1	1	1	1	1	3	3		surgery
14	DOI: 10.1111/clr.13688	Yiqun Zhou, Yang Shi, Misi Si, Mengjie Wu, Zhijian Xie	Thou et al. 2020	The comparative evaluation of transcrestal and lateral sinus floor elevation in sites with residual bone height ≤6 mm: A two-year prospective randomized study	Clin Oral Impl Res	2	2	2	1	1	1	1	2	36	1	1	5.021	0	5	1	0	0	5	China	Asia	1	1	1	1	1	1	1	1	1	1	1	1	1	1	1	1	1	1	1	1	3	3		num_centres
15	DOI: 10.1111/clr.13686	Brend Pjotr Jonker, Alfonso Gil, Nadja Naenni, Ronald Ernst Jung, Eppo Bonne Wolvius, Justin Pijpe	Jonker et al. 2020	Soft tissue contour and radiographic evaluation of ridge preservation in early implant placement: A randomized controlled clinical trial	Clin Oral Impl Res	2	2	2	1	1	1	2	3	75	1	2	5.021	1	5	1	1	0	6	Netherlands	Europe	1	1	1	1	1	1	1	1	1	1	1	1	1	1	1	1	1	1	1	1	3	3		Num_arms
16	DOI: 10.1111/clr.13681	Pablo Galindo-Moreno, Lourdes Gutierrez-Garrido, Lucia Lopez-Chaichio, Claudia Guerra-Lorenzo, Roque Rodriguez-Alvarez, Miguel Padial-Molina	Galindo-Moreno et al. 2020	Crestal bone changes around early vs. Conventionally loaded implants with a multi-phosphonate coated surface: A randomized pilot clinical trial	Clin Oral Impl Res	2	2	1	1	1	1	1	2	34	1	2	5.021	1	0	0	1	0	6	Spain	Europe	1	1	1	1	1	1	1	1	1	1	1	1	1	1	0	1	0	0	0	0	1	1		Sample_size
17	DOI: 10.1111/jcpe.13400	Wenyi Zhang, Wei Wang, Cunchao Chu, Jin Jing, Nengliang (Aaron) Yao, Qinfeng Sun, Shu Li	Zhang et al. 2020	Clinical , inflammatory and microbiological outcomes of full-mouth scaling with adjunctive glycine powder air-polishing: A randomized trial	J Clin Periodontol	1	1	2	1	1	2	1	3	43	1	1	7.478	1	5	1	1	0	7	China	Asia	1	1	1	1	1	1	1	1	1	1	1	1	1	1	0	1	1	1	1	1	3	3		CONSORT
18	DOI: 10.1111/cid.12960	Nada Zazou, Noha Diab, Samah Bahaa, Azza Ezz el Arab, Omniya Abdel Aziz, Hani el Nahass	Zazou et al. 2020	Clinical comparison of different flap advancement techniques to periosteal releasing incision in guided bone regeneration: A randomized controlled trial	Clin Implant Dent Relat Res	2	2	2	1	1	1	1	4	40	0	3	4.259	1	2	1	1	1	6	Egypt	Africa	1	0	na																		1	1		Funding
19	DOI: 10.11607/prd.4605	Luigi V Stefanelli, Ugo Graziani, Nicola Pranno, Stefano Di Carlo, George A Mandelaris	Stefanelli et al. 2020	Accuracy of Dynamic Navigation Surgery in the Placement of Pterygoid Implants	Int J Periodontics Restorative Dent	1	2	2	1	1	1	1	2	39	0	4	2.227	1	12	1	0	0	5	Italy	Europe	1	0	na																		3	3		IF
20	DOI: 10.1002/JPER.20-0645	Guillermo Schinini, Diego Sales, Mariel V. Gómez, Hugo J. Romanelli, Leandro Chambrone	Schinini et al. 2020	Healing of donor sites of connective tissue grafts harvested by the single incision technique. A randomized clinical trial evaluating the use of collagen hemostatic sponge with or without sutures	J Periodontol	1	1	2	1	1	1	1	2	36	1	3	4.494	1	0	1	1	1	5	Argentinia	South America	1	1	1	1	1	1	1	1	1	1	1	1	1	1	1	1	1	1	1	1	3	3		COI
21	DOI: 10.1002/JPER.20-0353	Eli E.Machtei, Georgios Romanos, Philip Kang, Suncica Travan, Stephan Schmidt, Evangelos Papathanasiou, Nikolaos Tatarakis, Moshik Tandlich, Leila H. Liberman, Jacob Horwitz, Seyed Hossein Bassir, Srinivas Myneni, Harlan J. Shiau, Lior Shapira, Nikos Donos, Athena Papas, JoergMeyle, William V. Giannobile, Panos N. Papapanou, David M. Kim	Machtei et al. 2020	Repeated delivery of chlorhexidine chips for the treatment of periimplantitis: A multicenter, randomized, comparative clinical trial	J Periodontol	1	2	2	1	1	2	2	2	290	1	2	4.494	1	11	1	1	1	20	Israel	Africa	1	0	na																		4	2		citations
22	DOI: 10.1111/cid.12950	Arturas Stumbras, Pablo Galindo-Moreno, Gintaras Januzis, Gintaras Juodzbalys	Stumbras et al. 2020	Three-dimensional analysis of dimensional changes after alveolar ridge preservation with bone substitutes or plasma rich in growth factors: Randomized and controlled clinical trial	Clin Implant Dent Relat Res	2	1	2	1	1	1	1	4	40	0	4	4.259	1	5	1	0	0	4	Lithuania	Europe	1	1	1	1	1	1	1	1	1	1	1	1	1	1	1	1	1	1	1	1	1	1		Stat_sign
23	DOI: 10.1111/cid.12951	Akinori Moroi, Yuki Saito, Akihiro Takayama, Koichiro Ueki	Moroi et al. 2020	Comparison of nonself-tapping tapered implant and self-tapping hybrid implant in terms of implant stability at initial and second fixation: A prospective randomized clinical trial	Clin Implant Dent Relat Res	2	2	2	1	1	1	1	2	43	0	4	4.259	1	2	1	0	0	4	Japan	Asia	0	1	1	1	1	1	1	1	1	1	1	1	1	1	1	1	0	1	1	0	3	3		registration
24	DOI: 10.1563/aaid-joi-D-19-00335	Samer A Faraj, Ahmad Kutkut 1, Robert Taylor, Alejandro Villasante-Tezanos, Sarandeep Huja, Dolphus Dawson, Nehal Almehmadi, Mohanad Al-Sabbagh	Faraj et al. 2020	Comparison of Dehydrated Human Amnion-Chorion and Type 1 Bovine Collagen Membranes in Alveolar Ridge Preservation: A Clinical and Histological Study	J Oral Implantol	2	2	2	1	1	1	1	2	43	0	1	1.546	1	2	0	1	0	8	USA	North America	1	1	1	0	0	0	0	0	1	1	1	1	1	1	0	1	1	1	1	0	3	3		Statistician
25	DOI: 10.1111/jcpe.13385	Hideto Aoki, Takahiro Bizenjima, Fumi Seshima, Masahiro Sato, Daisuke Irokawa, Kouki Yoshikawa, Wataru Yoshida, Kentaro Imamura, Daisuke Matsugami, Yurie Kitamura, Daichi Kita, Hiroki Sugito, Sachiyo Tomita, Atsushi Saito	Aoki et al. 2020	Periodontal surgery using rhFGF-2 with deproteinized bovine bone mineral or rhFGF-2 alone: 2-year follow-up of a randomized controlled trial	J Clin Periodontol	1	1	2	1	1	1	2	2	32	1	1	7.478	1	5	1	1	0	14	Japan	Asia	1	1	0	1	1	1	1	1	1	1	1	1	1	1	0	1	1	1	1	1	3	3		Num_authors
26	DOI: 10.1111/clr.13674	Felix L. Guljé, Henny J. A. Meijer, Ingemar Abrahamsson, Christopher A. Barwacz, Stephen Chen, Paul J. Palmer, Homayoun Zadeh, Clark M. Stanford	Guljé et al. 2020	Comparison of 6-mm and 11-mm dental implants in the posterior region supporting fixed dental prostheses: 5-year results of an open multicenter randomized controlled trial	Clin Oral Impl Res	2	2	2	1	1	1	2	2	95	1	2	5.021	0	11	0	1	0	8	Netherlands	Europe	1	1	1	1	1	1	1	1	1	1	1	1	1	1	1	1	1	1	1	1	3	3		Country
27	DOI: 10.1111/clr.13673	Alessandro Cucchi, Elisabetta Vignudelli, Antonino Fiorino, Gerardo Pellegrino, Giuseppe Corinaldes	Cucchi et al. 2020	Vertical ridge augmentation (VRA) with Ti-reinforced d-PTFE membranes or Ti meshes and collagen membranes: 1-year results of a randomized clinical trial	Clin Oral Impl Res	2	2	2	1	1	1	1	2	40	1	4	5.021	1	5	0	1	1	5	Italy	Europe	1	1	1	1	1	1	1	1	1	1	1	1	1	1	1	1	1	1	1	1	3	3		Continent
28	DOI: 10.1111/jcpe.13375	Oscar González-Martín, Georgina Carbajo, Marta Rodrigo, Eduardo Montero, Mariano Sanz	González-Martín et al. 2020	One- versus two-stage crown lengthening surgical procedure for aesthetic restorative purposes: A randomized controlled trial	J Clin Periodontol	1	1	2	1	1	1	1	2	30	1	4	7.478	1	2	1	1	0	5	Spain	Europe	1	1	1	1	1	1	1	1	1	1	1	1	1	1	0	1	1	1	1	1	3	3		Ethics
29	DOI: 10.1002/JPER.19-0646	Mariana Schutzer Ragghianti Zangrando, Ricardo Rabelo Eustachio, Maria Lúcia Rubo de Rezende, Adriana Campos Passanezi Sant’ana, Carla Andreotti Damante, Sebastião Luiz Aguiar Greghi	Ragghianti Zangrando et al. 2020	Clinical and patient-centered outcomes using two types of subepithelial connective tissue grafts: A split-mouth randomized clinical trial	J Periodontol	1	1	2	2	1	1	1	2	26	1	1	4.494	1	2	1	1	0	6	Brasil	South America	1	1	1	1	1	1	1	1	1	1	1	1	1	1	0	1	1	1	1	1	3	3		Flow diagram analysis
30	DOI: 10.1002/JPER.19-0579	Rachel A. Schallhorn, Pamela K. McClain, Veronique Benhamou, Jennifer H. Doobrow, H. Michelle Grandin, Adrian Kasaj	Schallhorn et al. 2020	Application of enamel matrix derivative in conjunction with non-surgical therapy for treatment of moderate to severe periodontitis: A 12-month, randomized prospective, multicenter study	J Periodontol	1	1	2	2	1	2	2	2	51	1	2	4.494	1	6	1	1	0	6	USA	North America	1	0	na																		4	2		Flow_report
31	DOI: 10.1002/JPER.20-0360	Hanae Saito, Emilio Couso-Queiruga, Harlan J. Shiau, Sandra Stuhr, Hari Prasad, Trishul V. Allareddy, Mark A. Reynolds, Gustavo Avila-Ortiz	Saito et al. 2020	Evaluation of poly lactic-co-glycolic acid-coated β-tricalcium phosphate for alveolar ridge preservation: Amulticenter randomized controlled trial	J Periodontol	1	2	2	1	1	1	2	2	45	1	2	4.494	1	9	1	1	1	8	USA	North America	1	1	1	1	1	1	1	1	1	1	1	1	1	1	0	1	1	1	1	1	3	3		flow_report_maintext
32	DOI: 10.11607/jomi.8211	Riccardo D Kraus, Andres Stricker, Daniel S Thoma, Ronald E Jung	Kraus et al. 2020	Sinus Floor Elevation with Biphasic Calcium Phosphate or Deproteinized Bovine Bone Mineral: Clinical and Histomorphometric Outcomes of a Randomized Controlled Clinical Trial	Int J Oral Max Impl	2	2	2	1	1	1	2	2	51	0	2	2.912	1	5	1	0	0	4	Switzerland	Europe	1	0	na																		3	3		asses_eligib
33	DOI: 10.1111/clr.13670	Mauro Merli, Michele Nieri, Giorgia Mariotti, Marco Merli, Lorenzo Franchi, Bernardo Quiroga Souki	Merli et al. 2020	The fence technique: Autogenous bone graft versus 50% deproteinized bovine bone matrix / 50% autogenous bone graft—A clinical double-blind randomized controlled trial	Clin Oral Impl Res	2	2	2	1	1	1	1	2	30	1	2	5.021	1	3	0	0	1	6	Italy	Europe	1	0	na																		4	2		excluded overall
34	DOI: 10.1111/clr.13668	Murali Srinivasan, Martin Schimmel, Ramona Buser, Sabrina Maniewicz, François R. Herrmann, Frauke Müller	Srinivasan et al. 2020	Mandibular two-implant overdentures with CAD-CAM milled bars with distal extensions or retentive anchors: A randomized controlled trial	Clin Oral Impl Res	2	2	2	1	1	1	1	2	40	1	1	5.021	1	5	1	0	0	6	Switzerland	Europe	1	1	1	1	1	1	1	1	1	1	1	1	1	1	1	1	1	1	1	1	1	1		excluded as they did not meet the inclusion criteria
35	DOI: 10.1111/jre.12790	Nikolaos Donos, Jeanie E. Suvan, Elena Calciolari, Luigi Nibali, Stephen Rollnick	Donos et al. 2020	The effect of a behavioural management tool in adults with mild to moderate periodontitis. A single-blind, randomized controlled trial	J Periodont Res	1	1	2	1	1	2	1	2	71	1	2	3.946	1	1	1	1	0	5	United Kingdom	Europe	1	0	na																		1	1		excluded as they met inclusion criteria but declined to participate
36	DOI: 10.1111/cid.12949	Paweena Yimarj, Keskanya Subbalekha, Kanit Dhanesuan, Kiti Siriwatana, Nikos Mattheos, Atiphan Pimkhaokham	Yimarj et al. 2020	Comparison of the accuracy of implant position for two-implants supported fixed dental prosthesis using static and dynamic computer-assisted implant surgery: A randomized controlled clinical trial	Clin Implant Dent Relat Res	1	1	2	2	1	1	1	2	30	0	4	4.259	1	17	0	1	0	6	Thailand	Asia	1	0	na																		3	3		excluded for other reasons
37	DOI: 10.11607/prd.4850	Lorenzo Bevilacqua, Alberto Fonzar, Stefania Olivier, Matteo De Biasi, Matteo Visintin, Daniele Angerame, Michele Maglione	Bevilacqua et al. 2020	Outcome of Different Surgical Approaches in the Treatment of Class II Furcation Defects in Mandibular Molars: A Randomized Clinical Trial	Int J Periodontics Restorative Dent	1	1	2	1	1	1	1	4	25	0	3	2.227	1	1	1	0	0	7	Italy	Europe	1	1	1	1	1	1	1	1	1	1	1	1	1	1	1	1	1	1	1	1	3	3		Randomised
38	DOI: 10.11607/prd.4764	Khalid Al-Hezaimi, Jafar Naghshbandi, Raed Alhuzaimi, Faisal Alonaizan, Ibrahim AlQwizany, Ilan Rotstein	Al-Hezaimi et al. 2020	Evaluation of Recombinant Human Platelet-Derived Growth Factor or Enamel Matrix Derivative Plus Calcium Hydroxide for Pulp Capping: A Randomized Controlled Human Clinical Trial	Int J Periodontics Restorative Dent	1	1	2	1	1	1	1	3	18	0	4	2.227	1	1	1	0	0	6	Saudi Arabia	Asia	1	0	na																		3	3		allocated to intervention group
39	DOI: 10.1002/JPER.20-0217	Elise G. Zuiderveld, Wouter G. van Nimwegen, Henny J.A.Meijer, Ronald E. Jung, Sven Mühlemann, Arjan Vissink, Gerry M. Raghoebar	Zuiderveld et al. 2020	Effect of connective tissue grafting on buccal bone changes based on cone beam computed tomography scans in the aesthetic zone of single immediate implants: A 1-year randomized controlled trial	J Periodontol	1	2	2	1	1	1	1	2	60	1	2	4.494	1	7	1	1	0	7	Netherlands	Europe	1	1	1	1	1	1	1	1	1	1	1	1	1	1	1	1	1	1	1	1	3	3		received the allocated intervention (per group)
40	DOI: 10.1002/JPER.20-0196	Daniele Ferreira da Cruz, PolianaMendes Duarte, Luciene Cristina de Figueiredo, Hélio Doyle Pereira da Silva, Belén Retamal-Valdes, Magda Feres, Tamires SzeremeskeMiranda,	da Cruz et al. 2020	Metronidazole and amoxicillin for patients with periodontitis and diabetesmellitus: 5 years secondary analysis of a randomized controlled trial	J Periodontol	1	1	2	1	1	2	1	2	58	1	1	4.494	1	2	1	1	0	7	Brasil	South America	1	1	1	1	1	1	1	1	1	1	1	1	1	1	0	1	1	1	1	1	3	3		did not receive the allocated intervention (per group)
41	DOI: 10.1111/cid.12935	Mahtab Hashemipoor, Najmeh Asghari, Mohammad Mohammadi, Mahsa Kalantari, Mohaddese Arabsolghar, Hadi Ranjbar	Hashemipoor et al. 2020	Radiological and histological evaluation of horizontal ridge augmentation using corticocancellous freeze-dried bone allograft with and without autogenous bone: A randomized controlled clinical trial	Clin Implant Dent Relat Res	2	2	2	1	1	1	1	2	42	0	1	4.259	1	6	1	1	0	6	Iran	Asia	1	1	1	1	1	1	1	1	1	1	1	1	1	1	0	1	1	1	1	1	3	3		reasons they did not receive the allocated intervention (per group)
42	DOI: 10.1111/cid.12940	Jae-Hong Lee, Seong-Nyum Jeong	Hong Lee et al. 2020	Effect of enamel matrix derivative on alveolar ridge preservation in the posterior maxilla: A randomized controlled clinical trial	Clin Implant Dent Relat Res	2	2	2	1	1	1	1	3	36	0	1	4.259	1	3	1	1	0	2	South Korea	Asia	1	1	1	1	1	1	1	1	1	1	1	1	1	1	0	1	1	1	1	1	3	3		Lost to follow up (per group)
43	DOI: 10.1111/clr.13660	Robert Noelken, Tobias Pausch, Wilfried Wagner, Bilal Al-Nawas	Noelken et al. 2020	Peri-implant defect grafting with autogenous bone or bone graft material in immediate implant placement in molar extraction sites—1- to 3-year results of a prospective randomized study	Clin Oral Impl Res	2	2	2	1	1	1	1	2	50	1	2	5.021	1	6	0	0	1	4	Germany	Europe	1	1	1	1	1	1	1	1	1	1	1	1	1	1	0	1	1	1	1	1	1	2		Reported reasons lost to follow up
44	DOI: 10.1111/cid.12941	Bruno Kraft, Fausto Frizzera, Rubens Moreno de Freitas, Guilherme José Lopes Pimentel de Oliveira, Elcio Marcantonio Junior	Kraft et al. 2020	Impact of fully or partially guided surgery on the position of single implants immediately placed in maxillary incisor sockets: A randomized controlled clinical trial	Clin Implant Dent Relat Res	2	2	2	1	1	1	1	2	24	0	2	4.259	1	0	0	1	0	5	Brasil	South America	1	1	1	1	1	1	1	1	1	1	1	1	1	1	1	1	1	1	1	1	3	3		Discontinued intervention (per group)
45	DOI: 10.1111/clr.13657	Ronald Ernst Jung, Ilja Mihatovic, Luca Cordaro, Péter Windisch, Anton Friedmann, Juan Blanco Carrion, Ignacio Sanz Sanchez, Mats Hallman, Marc Quirynen, Christoph H. F. Hammerle	Jung et al. 2020	Comparison of a polyethylene glycol membrane and a collagen membrane for the treatment of bone dehiscence defects at bone level implants—A prospective, randomized, controlled, multicenter clinical trial	Clin Oral Impl Res	2	2	2	1	1	1	2	2	117	1	2	5.021	1	5	1	0	1	9	Switzerland	Europe	1	0	na																		2	2		Reported reasons discontinued intervention
46	DOI: 10.1111/clr.13655	Yong-Seok Cho, Kyung-Gyun Hwang, Sang Ho Jun, Marco Tallarico, Amy M. Kwon, Chang-Joo Park	Cho et al. 2020	Radiologic comparative analysis between saline and platelet-rich fibrin filling after hydraulic transcrestal sinus lifting without adjunctive bone graft: A randomized controlled trial	Clin Oral Impl Res	2	2	2	1	1	1	2	2	40	1	1	5.021	0	13	1	1	0	6	South Korea	Asia	1	0	na																		3	3		Included in main analysis (per group)
47	doi.org/10.1186/s40729-020-00244-4	Ninad Milind Padhye, Lopa Kishor Mehta, Naveeta Yadav	Padhye et al. 2020	Buccally displaced flap versus sub-epithelial connective tissue graft for peri-implant soft tissue augmentation: a pilot double-blind randomized controlled trial	Int J Implant Dent	2	2	1	1	1	1	1	2	20	0	3	2.984	1	2	1	1	0	3	India	Asia	1	0	na																		3	3		Excluded from main analysis (per group)
48	DOI: 10.1563/aaid-joi-D-19-00130	Marwa Abdel, Mahmoud El Far, Nora Mohamed Sheta, Ahmed Fayyad	Abdel et al. 2020	Correlation of Implant Stability Between Two Noninvasive Methods Using Submerged and Nonsubmerged Healing Protocols: A Randomized Clinical Trial	J Oral Implantol	2	2	2	1	1	1	1	2	80	0	4	1.546	0	3	1	1	1	7	Egypt	Africa	1	1	1	1	1	0	0	0	1	1	1	1	1	1	0	1	1	1	1	1	3	3		Reported reasons excluded
49	DOI: 10.1111/clr.13651	Angeliki Polymeri, David Anssari-Moin, Joyce van der Horst, Daniel Wismeijer, Marja L. Laine, Bruno G. Loos	Polymeri et al. 2020	Surgical treatment of peri-implantitis defects with two different xenograft granules: A randomized clinical pilot study	Clin Oral Impl Res	2	2	1	1	1	1	1	2	25	1	2	5.021	1	6	1	1	0	6	Netherlands	Europe	1	1	1	1	1	1	1	1	1	1	1	1	1	1	1	1	1	1	1	1	3	3		itt_pp
50	DOI: 10.1111/clr.13648	Shakeel Shahdad, Eugene Gamble, Jay Matani, Liang Zhang, Ana Gambôa	Shahdad et al. 2020	Randomized clinical trial comparing PEG-based synthetic to porcine-derived collagen membrane in the preservation of alveolar bone following tooth extraction in anterior maxilla	Clin Oral Impl Res	2	2	2	1	1	1	1	2	30	1	2	5.021	0	2	1	1	0	5	United Kingdom	Europe	1	0	na																		3	3		deviation ittpp
51	DOI: 10.1002/JPER.20-0122	Manuela Maria Viana Miguel, Ingrid FernandesMathias-Santamaria, Amanda Rossato, Laís Fernanda Ferreira Ferraz, AntônioMartins Figueiredo-Neto, Andrea Carvalho deMarco, Renato Corrêa Viana Casarin, ShannonMargaretWallet, Dimitris N. Tatakis, Marcio AntonioMathias, Mauro Pedrine Santamaria	Miguel et al. 2020	Microcurrent electrotherapy improves palatal wound healing: Randomized clinical trial	J Periodontol	1	1	2	1	1	1	1	2	53	1	1	4.494	1	5	1	1	0	11	Brasil	South America	1	1	0	1	1	1	1	1	1	1	1	1	1	1	1	1	1	1	1	1	3	3
52	DOI: 10.1111/jcpe.13357	Odd Carsten Koldsland, Anne Merete Aass	Koldsland et al. 2020	Supportive treatment following peri-implantitis surgery: An RCT using titanium curettes or chitosan brushes	J Clin Periodontol	1	1	2	1	1	2	1	2	44	1	1	7.478	1	4	0	1	0	2	Norway	Europe	1	1	1	1	1	1	1	1	1	1	1	1	1	1	1	1	0	1	1	0	3	3
53	DOI: 10.1002/JPER.20-0040	Chin-Wie Wang, Sajjad Ashnagar, Riccardo Di Gianflippo, Michelle Arnett, Janet Kinney, Hom-LayWang	Wang et al. 2020	Laser-assisted regenerative surgical therapy for peri-implantitis: A randomized controlled clinical trial	J Periodontol	1	2	2	1	1	1	1	2	24	1	2	4.494	1	20	1	1	0	6	USA	North America	1	1	1	0	0	0	0	0	1	1	1	1	1	0	0	0	0	0	0	0	3	3
54	DOI: 10.1111/jcpe.13354	Joseph Wang, Gila Lerman, Nurit Bittner, Weijia Fan, Evanthia Lalla, Panos N. Papapanou	Wang et al. 2020	Immediate versus delayed temporization at posterior single implant sites: A randomized controlled trial	J Clin Periodontol	1	2	2	1	1	2	1	2	52	1	2	7.478	1	7	0	1	0	6	USA	North America	1	1	1	1	1	1	1	1	1	1	1	1	1	1	1	1	1	1	1	1	3	3
55	DOI: 10.1111/cid.12938	Ahmed Abd-Elrahman, Mostafa Shaheen, Niveen Askar, Mohammed Atef	Abd-Elrahman et al. 2020	Socket shield technique vs conventional immediate implant placement with immediate temporization. Randomized clinical trial	Clin Implant Dent Relat Res	2	2	2	1	1	1	1	2	40	0	4	4.259	1	20	1	0	0	4	Egypt	Africa	1	1	1	1	1	1	1	1	1	1	1	1	1	1	1	1	1	1	1	1	3	3
56	DOI: 10.11607/jomi.8329	Yakup Gulnahar, Ilke Kupeli	Gulnahar et al. 2020	Effect of Different Kinds of Music on Anxiety During Implant Surgery in Turkey: Randomized Controlled Study	Int J Oral Max Impl	2	2	2	1	1	1	1	4	80	0	3	2.912	1	3	1	1	0	2	Turkey	Asia	1	0	na																		3	3
57	DOI: 10.1111/clr.13638	Daniel Bunk, Michael Eisenburger, Sebastian Häckl, Jörg Eberhard, Meike Stiesch, Jasmin Grischke	Bunk et al. 2020	The effect of adjuvant oral irrigation on self-administered oral care in the management of peri-implant mucositis: A randomized controlled clinical trial	Clin Oral Impl Res	2	2	2	1	1	2	1	3	60	1	2	5.021	1	8	1	0	1	6	Germany	Europe	1	1	1	1	1	1	1	1	1	1	1	1	1	1	1	1	1	1	1	1	3	3
58	DOI: 10.1111/clr.13640	Samir Abou-Ayash, Martin Schimmel, Dominik Kraus, Regina Mericske-Stern, Dominic Albrecht, Norbert Enkling	Abou-Ayash et al. 2020	Platform switching in two-implant bar-retained mandibular overdentures: 1-year results from a split-mouth randomized controlled clinical trial	Clin Oral Impl Res	2	2	2	2	1	1	1	2	32	1	2	5.021	1	2	0	0	1	6	Switzerland	Europe	1	1	1	1	1	1	1	1	1	1	1	1	1	1	1	1	1	1	1	1	3	3
59	DOI: 10.1002/JPER.20-0033	Akemi Arzouman, David E. Deas, Michael P. Mills, Guy Huynh-Ba, Thomas J. Prihoda, Brian L.Mealey	Arzouman et al. 2020	Impact of different surgical protocols on dimensional changes of free soft tissue autografts. A randomized controlled trial	J Periodontol	1	1	2	1	1	1	1	2	28	1	4	4.494	1	2	1	0	0	6	USA	North America	1	1	1	1	0	0	0	0	1	1	1	1	1	1	1	1	1	1	1	1	3	3
60	DOI: 10.1111/cid.12934	Thomas De Bruyckere, Ricardo Garcia Cabeza, Aryan Eghbali, Faris Younes, Roberto Cleymaet, Jan Cosyn	De Bruyckere et al. 2020	A randomized controlled study comparing guided bone regeneration with connective tissue graft to reestablish buccal convexity at implant sites: A 1-year volumetric analysis	Clin Implant Dent Relat Res	2	2	2	1	1	1	2	2	42	0	2	4.259	1	8	1	0	0	6	Belgium	Europe	1	1	1	1	1	1	1	1	1	1	1	1	1	1	1	1	1	1	1	1	3	3
61	DOI: 10.1111/jcpe.13345	Mauro Merli, Francesco Bernardelli, Erica Giulianelli, Francesco Carinci, Giorgia Mariotti, Marco Merli, Giovanpaolo Pini-Prato, Michele Nieri	Merli et al. 2020	Short-term comparison of two non-surgical treatment modalities of peri-implantitis: Clinical and microbiological outcomes in a two-factorial randomized controlled trial	J Clin Periodontol	1	2	2	4	1	2	1	4	64	1	2	7.478	1	3	0	1	0	8	Italy	Europe	1	0	na																		3	3
62	DOI: 10.1563/aaid-joi-D-19-00092	Marcela Moreira Salles, Viviane de Cássia Oliveira, Ana Paula Macedo, Cláudia Helena Silva-Lovato, Helena de Freitas de Oliveira Paranhos	Salles et al. 2020	Effectiveness of Brushing Associated With Oral Irrigation in Maintenance of Peri-Implant Tissues and Overdentures: Clinical Parameters and Patient Satisfaction	J Oral Implantol	2	2	2	3	1	2	1	2	38	0	1	1.546	1	4	1	0	1	4	Brasil	South America	1	0	na																		3	3
63	DOI: 10.5051/jpis.2001800090	Chakyoung Kwon, Jae-Mok Lee, Jo-Young Suh, Seung-Jun Seo, Youngkyun Lee, Yong-Gun Kim	Kwon et al. 2020	Effects of an electric toothbrush combined with 3-color light-emitting diodes on antiplaque and bleeding control: a randomized controlled study	J Periodontal Implant Sci	1	1	2	1	1	2	1	2	50	0	1	2.086	1	3	1	0	0	5	South Korea	Asia	1	0	na																		3	3
64	DOI: 10.1111/cid.12926	Federico Rivara, Guido Maria Macaluso, Andrea Toffoli, Elena Calciolari, Matteo Goldoni, Simone Lumetti	Rivara et al. 2020	The effect of a 2-mm inter-implant distance on esthetic outcomes in immediately non-occlusally loaded platform shifted implants in healed ridges: 12-month results of a randomized clinical trial	Clin Implant Dent Relat Res	2	2	2	1	1	1	1	2	30	0	2	4.259	1	1	0	0	0	6	Italy	Europe	1	0	na																		3	3
65	DOI: 10.1111/jcpe.13342	William Johnston, Michael Paterson, Krystyna Piela, Emily Davison, Annabel Simpson, Marilyn Goulding, Gordon Ramage, Andrea Sherriff, Shauna Culshaw	Johnston et al. 2020	The systemic inflammatory response following hand instrumentation versus ultrasonic instrumentation—A randomized controlled trial	J Clin Periodontol	1	1	2	1	1	2	1	2	39	1	2	7.478	1	4	1	1	0	9	United Kingdom	Europe	1	1	1	1	1	1	1	1	1	1	1	1	1	1	1	1	1	1	1	1	3	3
66	DOI: 10.1002/JPER.20-0028	Donald Clem, Rick Heard, Michael McGuire, E. Todd Scheyer, Chris Richardson, Gregory Toback, Chad Gwaltney, John C. Gunsolley	Clem et al. 2020	Comparison of Er,Cr:YSGG laser to minimally invasive surgical technique in the treatment of intrabony defects: Six-month results of a multicenter, randomized, controlled study	J Periodontol	1	1	2	1	1	1	2	2	53	1	2	4.494	1	8	1	1	0	8	USA	North America	1	0	na																		4	2
67	DOI: 10.1186/s40729-020-00222-w	Josh Whitt, Mohanad Al-Sabbagh, Dolphus Dawson, Ehab Shehata, Moly Housley-Smith, Alejandro Tezanos, Ahmad Kutkut	Whitt et al. 2020	Efficacy of stem cell allograft in maxillary sinus bone regeneration: a randomized controlled clinical and blinded histomorphometric study	Int J Implant Dent	2	2	2	1	1	1	1	2	11	0	1	2.984	1	5	1	0	1	7	USA	North America	1	0	na																		3	3
68	DOI: 10.11607/prd.4324	Bobby Lee Cockerham 3rd, Abhishek Patel, Henry Greenwell, Margaret Hill, Brian Shumway, Henry T Hsu	Cockerham et al. 2020	Ridge Augmentation Comparing a Cancellous Block Allograft to an Osteoinductive Demineralized Bone Matrix Allograft: A Randomized, Controlled, Blinded Clinical Trial	Int J Periodontics Restorative Dent	1	2	2	1	1	1	1	2	26	0	4	2.227	1	3	1	0	0	6	USA	North America	0	0	na																		3	3
69	DOI: 10.11607/prd.4766	Khalid Al-Hezaimi, Jafar Naghshbandi, Raed Alhuzaimi, Faisal Alonizan, Ibrahim AlQwizany, Ilan Rotstein		Regeneration of Secondary Dentin Using Recombinant Human Platelet-Derived Growth Factor and MTA for Pulp Capping: A Randomized Controlled Human Clinical Trial	Int J Periodontics Restorative Dent	1	1	2	1	1	1	1	3	18	0	4	2.227	1	1	1	0	0	6	Saudi Arabia	Asia	1	0	na																		3	3
70	DOI: 10.1111/clr.13626	Stefano Sivolella, Daniele Botticelli, Sanjana Prasad, Sara Ricci, Eriberto Bressan, Hari Prasad	Sivolella et al. 2020	Evaluation and comparison of histologic changes and implant survival in extraction sites immediately grafted with two different xenografts: A randomized clinical pilot study	Clin Oral Impl Res	2	2	1	4	1	1	1	2	16	1	2	5.021	1	5	0	0	0	6	Italy	Europe	1	0	na																		3	3
71	DOI: 10.1111/jcpe.13331	Xi Jiang, Ping Di, Shuxin Ren, Yu Zhang, Ye Lin	Jian et al. 2020	Hard and soft tissue alterations during the healing stage of immediate implant placement and provisionalization with or without connective tissue graft: A randomized clinical trial	J Clin Periodontol	1	2	2	1	1	1	1	2	42	1	1	7.478	1	8	1	1	0	5	China	Asia	1	0	na																		3	3
72	DOI: 10.1111/jcpe.13328	Otto Zuhr, Stephan F. Rebele, Kirstin Vach, Hari Petsos, Markus B. Hürzeler, On behalf of the Research Group for Oral Soft Tissue Biology &Wound Healing	Zuhr et al. 2020	Tunnel technique with connective tissue graft versus coronally advanced flap with enamel matrix derivate for root coverage: 2-year results of an RCT using 3D digital measuring for volumetric comparison of gingival dimensionsvolumetric comparison of gingival dimensions	J Clin Periodontol	1	1	2	5	1	1	1	2	23	1	1	7.478	1	5	1	1	0	5	Germany	Europe	1	0	na																		3	3
73	DOI: 10.1111/clr.13624	Lou Li Manni, Geoffrey Lecloux, Eric Rompen, Walid Aouini, Lior Shapira, France Lambert	Manni et al. 2020	Clinical and radiographic assessment of circular versus triangular cross-section neck Implants in the posterior maxilla: A 1-year randomized controlled trial	Clin Oral Impl Res	2	2	2	1	1	1	1	2	34	1	2	5.021	0	4	1	1	0	6	Belgium	Europe	1	1	1	1	1	0	0	0	1	1	1	1	1	1	1	1	1	1	1	1	3	3
74	DOI: 10.1002/JPER.20-0030	Guo-Liang Cheng, Binnaz Leblebicioglu, Jianrong Li, Hua-Hong Chien	Cheng et al. 2020	Soft tissue healing around platform-switching and platform-matching single implants: A randomized clinical trial	J Periodontol	1	2	2	1	1	1	1	2	18	1	2	4.494	1	2	1	0	1	4	USA	North America	1	1	1	1	1	1	1	1	1	1	1	1	1	1	1	1	1	1	1	1	3	3
75	DOI: 10.1111/cid.12900	Saulo Pamato, Heitor Marques Honório, Jorge Alexandre da Costa, Jefferson Luiz Traebert, Estevam Augusto Bonfante, Jefferson Ricardo Pereira	Pamato et al. 2020	The influence of titanium base abutments on peri-implant soft tissue inflammatory parameters and marginal bone loss: A randomized clinical trial	Clin Implant Dent Relat Res	2	2	2	1	1	1	1	2	21	0	1	4.259	1	4	0	0	0	6	Brasil	South America	1	1	1	1	1	1	1	1	1	1	1	1	1	1	0	1	1	1	1	1	3	3
76	DOI: 10.1111/jcpe.13308	Peter L. Harrison, Sandra Stuhr, Luciana M. Shaddox	Harrison et al. 2020	The impact of a modified electronic probe tip design on patient perception of discomfort during periodontal probing using standardized probing force: A randomized controlled trial	J Clin Periodontol	1	1	2	2	1	2	1	2	20	1	2	7.478	1	2	1	1	0	3	USA	North America	1	0	na																		3	3
77	DOI: 10.11607/jomi.7911	Elie Jasser, Zahraa Salami, Fady El Hage, Joseph Makzoumé, Paul Jamil Boulos	Jasser et al. 2020	Masticatory Efficiency in Implant-Supported Fixed Complete Dentures Compared with Conventional Dentures: A Randomized Clinical Trial by Color-Mixing Analysis Test	Int J Oral Max Impl	2	2	2	1	1	2	1	2	20	0	4	2.912	1	2	1	1	0	4	Lebanon	Africa	1	0	na																		3	3
78	DOI: 10.11607/jomi.8005	Hideki Imai, Giovanna Iezzi, Adriano Piattelli, Mauro Ferri, Karol Alí Apaza Alccayhuaman, Daniele Botticelli	Imai et al. 2020	Influence of the Dimensions of the Antrostomy on Osseointegration of Mini-implants Placed in the Grafted Region After Sinus Floor Elevation: A Randomized Clinical Trial	Int J Oral Max Impl	2	2	2	1	1	1	1	2	24	0	2	2.912	1	6	0	0	0	5	Japan	Asia	1	1	1	1	1	1	1	1	1	1	1	1	1	1	1	1	1	1	1	1	3	3
79	DOI: 10.5051/jpis.2020.50.2.83	Jae Young Lee, Yoon Young Choi, Youngnim Choi, Bo Hyoung Jin	Lee et al. 2020	Efficacy of non-surgical treatment accompanied by professional toothbrushing in the treatment of chronic periodontitis in patients with type 2 diabetes mellitus: a randomized controlled clinical trial	J Periodontal Implant Sci	1	1	2	1	1	2	1	3	75	0	1	2.086	1	5	1	1	0	4	South Korea	Asia	1	1	1	1	1	1	1	1	1	1	1	1	1	1	0	1	0	1	1	1	3	3
80	DOI: 10.1111/jcpe.13305	Danying Tao, Martin R. Ling, Xi-ping Feng, John Gallob, Audrey Souverain, Wenjie Yang, Anousheh Alavi	Tao et al. 2020	Efficacy of an anhydrous stannous fluoride toothpaste for relief of dentine hypersensitivity: A randomized clinical study	J Clin Periodontol	1	1	2	1	1	2	1	3	185	1	2	7.478	1	5	1	1	1	7	China	Asia	1	1	1	1	1	1	1	1	1	1	1	1	1	1	0	1	0	1	1	0	4	2
81	DOI: 10.1002/JPER.19-0594	Jonathan B. Levine, Jordan Goncalves, Daniel Nguyen, Olivia Nguyen, Hatice Hasturk	Levine et al. 2020	Efficacy of a novel post-foaming dental gel on gingival inflammation: A randomized controlled clinical trial	J Periodontol	1	1	1	1	1	2	1	3	36	1	2	4.494	1	2	1	1	1	5	USA	North America	1	0	na																		3	3
82	DOI: 10.1563/aaid-joi-D-19-00150	Jaafar Abduo, Choy Lin Lee, Golnaz Sarfarazi, Bradley Xue, Roy Judge, Ivan Darby,	Abduo et al. 2020	Encode Protocol Versus Conventional Protocol for Single Implant Restoration: A Prospective 2-Year Follow-Up Randomized Controlled Trial	J Oral Implantol	2	2	2	1	1	1	1	2	47	0	2	1.546	1	1	0	1	1	6	Australia	Australia	1	1	1	1	1	1	1	1	1	1	1	1	1	1	0	1	1	1	1	1	3	3
83	DOI: 10.1563/aaid-joi-D-19-00367	Fawaz Alqahtani, Nasser Alqhtani, Sree Lalita Celur, Darshan Devang Divakar, Abdulaziz A Al-Kheraif, Fahad Alkhtani	Alqahtani et al. 2020	Efficacy of Nonsurgical Mechanical Debridement With and Without Adjunct Low-Level Laser Therapy in the Treatment of Peri-Implantitis: A Randomized Controlled Trial	J Oral Implantol	2	2	2	1	1	2	1	2	67	0	1	1.546	1	4	1	0	1	6	Saudi Arabia	Asia	1	1	1	1	1	1	1	1	1	1	1	1	1	1	1	1	1	1	1	1	3	3
84	DOI: 10.1563/aaid-joi-D-19-00080	Zuhair S. Natto, Andreas O. Parashis, Y. Natalie Jeong	Natto et al. 2020	Soft Tissue changes after using Collagen Matrix Seal or Collagen Sponge with Allograft in Ridge Preservation:A Randomized Controlled Volumetric Study	J Oral Implantol	2	2	2	1	1	1	1	2	28	0	4	1.546	0	1	1	1	0	3	Saudi Arabia	Africa	0	0	na																		2	2
85	DOI: 10.1111/cid.12902	Alessandra J. Schuster, Raissa M. Marcello-Machado, Amália M. Bielemann, Anna Paula da Rosa Possebon, Otacílio L. Chagas Júnior, Fernanda Faot	Schuster et al. 2020	Immediate vs conventional loading of Facility-Equator system in mandibular overdenture wearers: 1-year RCT with clinical, biological, and functional evaluation	Clin Implant Dent Relat Res	2	2	2	1	1	1	1	2	20	0	1	4.259	1	7	1	0	0	6	Brasil	South America	1	1	1	1	1	1	1	1	1	1	1	1	1	1	1	1	1	1	1	1	1	2
86	DOI: 10.1111/jcpe.13291	Yi Wang, Hin Nam Liu, Zhe Zhen, George Pelekos, Mei Zhen Wu, Yan Chen, Maurizio Tonetti, Hung Fat Tse, Kai Hang Yiu, Lijian Jin	Wang et al. 2020	A randomized controlled trial of the effects of non-surgical periodontal therapy on cardiac function assessed by echocardiography in type 2 diabetic patients	J Clin Periodontol	1	1	2	1	1	2	1	2	58	1	1	7.478	1	11	1	1	0	10	China	Asia	1	1	1	1	1	1	1	1	1	1	1	1	1	1	1	1	1	1	1	1	4	2
87	DOI: 10.1111/clr.13605	Jens Hartlev, Sven Erik Nørholt, Rubens Spin-Neto, David Kraft, Søren Schou, Flemming Isidor	Hartlev et al. 2020	Histology of augmented autogenous bone covered by a platelet-rich fibrin membrane or deproteinized bovine bone mineral and a collagen membrane: A pilot randomized controlled trial	Clin Oral Impl Res	2	2	1	1	1	1	1	2	27	1	2	5.021	0	6	0	1	0	6	Denmark	Europe	1	0	na																		3	3
88	DOI: 10.1111/cid.12904	Renan Pablo Bittencourt Lobato, Mateus de Azevedo Kinalski, Thiago Marchi Martins, Bernardo Antonio Agostini, Cesar Dalmolin Bergoli, Mateus Bertolini Fernandes dos Santos	Lobato et al. 2020	Influence of low-level laser therapy on implant stability in implants placed in fresh extraction sockets: A randomized clinical trial	Clin Implant Dent Relat Res	2	2	2	1	1	1	1	2	44	0	1	4.259	1	0	0	1	0	6	Brasil	South America	1	1	1	1	1	1	1	1	1	1	1	1	1	1	1	1	1	1	1	0	3	3
89	DOI: 10.1111/jcpe.13297	Juliana Maier, Ana Paula Pereira Reiniger, Camila Silveira Sfreddo, Ulf ME Wikesjö, Karla Zanini Kantorski, Carlos Heitor Cunha Moreira	Maier et al. 2020	Effect of self-performed mechanical plaque control frequency on gingival health in subjects with a history of periodontitis: A Randomized Clinical Trial	J Clin Periodontol	1	1	2	1	1	2	1	3	42	1	4	7.478	1	2	1	0	0	6	Brasil	South America	1	1	1	1	1	1	1	1	1	1	1	1	1	1	0	1	1	1	1	1	1	1
90	DOI: 10.1111/jcpe.13295	Juliana Philip, Marja L. Laine, Daniël Wismeijer	Philip et al. 2020	Adjunctive effect of mouthrinse on treatment of peri-implant mucositis using mechanical debridement: A randomized clinical trial	J Clin Periodontol	1	2	2	1	1	2	1	3	89	1	2	7.478	1	8	1	1	0	3	Netherlands	Europe	1	1	1	1	1	1	1	1	1	1	1	1	1	1	1	1	0	1	1	1	1	2
91	DOI: 10.1563/aaid-joi-D-19-00179	Arturas Stumbras, Gintaras Januzis, Albinas Gervickas, Ricardas Kubilius, Gintaras Juodzbalys	Stumbras et al. 2020	Randomized clinical trial of bone healing after alveolar ridge preservation using xenografts and allografts vs. plasma rich in growth factors	J Oral Implantol	2	2	2	1	1	1	1	4	45	0	3	1.546	1	7	1	0	1	5	Lithuania	Europe	1	1	1	1	1	1	1	1	1	1	1	1	1	1	1	1	1	1	1	1	3	3
92	DOI: 10.1111/jcpe.13292	Ernest Rojo, Giorgio Stroppa, Ignacio Sanz-Martin, Oscar Gonzalez-Martín, Jose Nart	Rojo et al. 2020	Soft tissue stability around dental implants after soft tissue grafting from the lateral palate or the tuberosity area – A randomized controlled clinical study	J Clin Periodontol	1	2	2	1	1	1	2	2	29	1	1	7.478	1	10	1	0	0	5	Spain	Europe	1	0	na																		3	3
93	DOI: 10.1563/aaid-joi-D-19-00119	Séverine Vincent-Bugnas, Yves Charbit, Mathieu Charbit, Michel Dard, Benjamin Pippenger	Vincent-Bugnas et al. 2018	Maxillary Sinus Floor Elevation Surgery With BioOss Mixed With Enamel Matrix Derivative: A Human Randomized Controlled Clinical and Histologic Study	J Oral Implantol	2	2	2	2	1	1	1	2	8	0	2	1.546	1	2	1	1	1	5	France	Europe	1	0	na																		3	3
94	DOI: 10.1002/JPER.19-0533	Michele Paolantonio, Marcella Di Tullio, Marta Giraudi, Luigi Romano, Lorenzo Secondi, Giulia Paolantonio, Filippo Graziani, Andrea Pilloni, Paolo De Ninis, Beatrice Femminella	Paolantonio et al. 2020	Periodontal regeneration by leukocyte and platelet-rich fibrin with autogenous bone graft versus enamel matrix derivative with autogenous bone graft in the treatment of periodontal intrabony defects: A randomized non-inferiority trial	J Periodontol	1	1	2	1	1	1	1	2	44	1	4	4.494	1	4	1	1	0	10	Italy	Europe	1	1	1	1	0	0	0	0	1	1	1	1	1	1	1	1	1	1	1	1	4	2
95	DOI: 10.1111/cid.12906	Yi Liu, Jin Wang, Fei Chen, Yuan Feng, Chao Xie, Dehua Li	Liu et al. 2020	A reduced healing protocol for sinus floor elevation in a staged approach with deproteinized bovine bone mineral alone: A randomized controlled clinical trial of a 5-month healing in comparison to the 8-month healing	Clin Implant Dent Relat Res	1	1	2	1	1	1	1	2	20	0	4	4.259	1	4	1	0	0	6	China	Asia	1	1	1	1	1	1	1	1	1	1	1	1	1	1	1	1	1	1	1	1	3	3
96	DOI: 10.1111/cid.12903	Tomas Linkevicius, Algirdas Puisys, Rokas Linkevicius, Jonas Alkimavicius, Evelina Gineviciute, Laura Linkeviciene	Linkevicius et al. 2020	The influence of submerged healing abutment or subcrestal implant placement on soft tissue thickness and crestal bone stability. A 2-year randomized clinical trial	Clin Implant Dent Relat Res	1	1	2	1	1	1	1	2	32	0	1	4.259	0	18	1	0	0	6	Lithuania	Europe	1	0	na																		3	3
97	DOI: 10.1111/jcpe.13289	Pierpaolo Cortellini, Gabrielle Stalpers, Aniello Mollo, Maurizio S. Tonetti	Cortellini et al. 2020	Periodontal regeneration versus extraction and dental implant or prosthetic replacement of teeth severely compromised by attachment loss to the apex: A randomized controlled clinical trial reporting 10-year outcomes, survival analysis and mean cumulative cost of recurrence	J Clin Periodontol	1	2	2	1	1	1	1	2	50	1	1	7.478	1	29	1	1	0	4	Italy	Europe	1	0	na																		3	3
98	DOI: 10.11607/prd.4120	Natalia Ovcharenko, Henry Greenwell, Diksha Katwal, Abhishek Patel, Margaret Hill, Brian Shumway, Bobby Lee Cockerham 3rd	Ovcharenko et al. 2020	A Comparison of the Effect of Barrier Membranes on Clinical and Histologic Hard and Soft Tissue Healing with Ridge Preservation	Int J Periodontics Restorative Dent	1	2	2	1	1	1	1	2	20	0	2	2.227	1	4	1	0	0	7	USA	North America	1	0	na																		3	3
99	DOI: 10.11607/prd.4180	Mustafa Sriwil, Majid Aljaber Abo Fakher, Kawthar Hasan, Tarek Kasem, Tarek Shwaiki, George Wassouf	Sriwil et al. 2020	Comparison of Free Gingival Graft and Gingival Unit Graft for Treatment of Gingival Recession: A Randomized Controlled Trial	Int J Periodontics Restorative Dent	1	1	2	2	1	1	1	2	13	0	1	2.227	1	7	1	0	0	6	Syria	Asia	0	0	na																		3	3
100	DOI: 10.1111/cid.12892	Mohammed Atef, Ahmed Tarek, Mostafa Shaheen, Reem M. Alarawi, Niveen Askar	Atef et al. 2020	Horizontal ridge augmentation using native collagen membrane vs titanium mesh in atrophic maxillary ridges: Randomized clinical trial	Clin Implant Dent Relat Res	2	2	2	1	1	1	1	2	20	0	4	4.259	1	22	1	0	0	5	Egypt	Africa	1	0	na																		3	3
101	DOI: 10.1002/JPER.19-0623	Erica E. Jasa, Jessica M. Gradoville, Mary M. Christiansen, Kaeli K. Samson, Richard A. Reinhardt, Jeffrey B. Payne, Amy C. Killeen	Jasa et al. 2020	Effects of enamel matrix derivative on clinical and inflammatory outcomes in periodontal maintenance patients: Randomized controlled clinical trial	J Periodontol	1	1	2	1	1	2	1	2	50	1	1	4.494	1	1	1	1	0	7	USA	North America	1	1	1	1	1	1	1	1	1	1	1	1	1	1	1	1	1	1	1	1	3	3
102	DOI: 10.1111/jcpe.13270	Filippo Graziani, Marina Peric, Urska Marhl, Morena Petrini, Laura Bettini, Maurizio Tonetti, Stefano Gennai	Graziani et al. 2020	Local application of enamel matrix derivative prevents acute systemic inflammation after periodontal regenerative surgery: A randomized controlled clinical trial	J Clin Periodontol	1	1	2	1	1	1	1	2	38	1	2	7.478	1	8	1	1	1	7	Italy	Europe	1	0	na																		3	3
103	DOI: 10.1002/JPER.19-0562	Huiqing Gou, Ruyi Fan, Xu Chen, Lu Li, Xiaoqian Wang, Yan Xu, Peter Svensson, Kelun Wang	Gou et al. 2020	Adjunctive effects of laser therapy on somatosensory function and vasomotor regulation of periodontal tissues in patients with periodontitis: A randomized controlled clinical trial	J Periodontol	1	1	2	2	1	2	1	2	30	1	1	4.494	1	4	1	0	0	8	China	Asia	1	1	1	1	1	1	1	1	1	1	1	1	1	1	0	1	1	1	1	1	3	3
104	DOI: 10.1111/jcpe.13279	Mauro Merli, Marco Merli, Giorgia Mariotti, Umberto Pagliaro, Marco Moscatelli, Michele Nieri	Merli et al. 2020	Immediate versus early non-occlusal loading of dental implants placed flapless in partially edentulous patients: A 10-year randomized clinical trial	J Clin Periodontol	1	2	2	1	1	1	1	2	60	1	4	7.478	1	6	0	1	0	6	Italy	Europe	1	1	1	1	1	1	1	1	1	1	1	1	0	1	1	1	1	1	1	1	4	2
105	DOI: 10.11607/jomi.7843	Hideki Imai, Niklaus Peter Lang, Mauro Ferri, Atsuya Hirota, Karol Al Apaza Alccayhuaman, Daniele Botticelli	Imai et al. 2020	Tomographic Assessment on the Influence of the Use of a Collagen Membrane on Dimensional Variations to Protect the Antrostomy After Maxillary Sinus Floor Augmentation: A Randomized Clinical Trial	Int J Oral Max Impl	2	2	2	1	1	1	1	2	20	0	2	2.912	1	3	0	1	0	6	Colombia	South America	1	0	na																		3	3
106	DOI: 10.11607/jomi.7554	Laszlo Simonffy, Fanni Minya, Balint Trimmel, Zsombor Lacza, Csaba Dobo-Nagy	Simonffy et al. 2020	Albumin-Impregnated Allograft Filling of Surgical Extraction Sockets Achieves Better Bone Remodeling Than Filling with Either Blood Clot or Bovine Xenograft	Int J Oral Max Impl	2	2	2	2	1	1	1	3	24	0	3	2.912	1	4	1	0	0	5	Hungary	Europe	1	0	na																		3	3
107	DOI: 10.11607/prd.3774	Bryan P Jacobs, Homayoun H Zadeh, Ingeborg De Kok, Lyndon Cooper	Jacobs et al. 2020	A Randomized Controlled Trial Evaluating Grafting the Facial Gap at Immediately Placed Implants	Int J Periodontics Restorative Dent	1	2	2	1	1	1	2	2	33	0	2	2.227	1	3	1	0	1	4	USA	North America	1	0	na																		3	3
108	DOI: 10.1111/clr.13594	Daniel S. Thoma, Stefan P. Bienz, Hyun-Chang Lim, Wan Zhen Lee, Christoph H. F. Hämmerle, Ronald E. Jung	Thoma et al. 2020	Explorative randomized controlled study comparing soft tissue thickness, contour changes, and soft tissue handling of two ridge preservation techniques and spontaneous healing two months after tooth extraction	Clin Oral Impl Res	2	2	2	1	1	1	1	3	36	1	2	5.021	1	12	0	1	1	6	Switzerland	Europe	1	0	na																		3	3
109	DOI: 10.1111/clr.13595	Soo-Hwan Byun, Seon-Yeong Kim, Ho Lee, Ho-Kyung Lim, Ju-Won Kim, Ui-Lyong Lee, Jong-Bin Lee, Sung-Ho Park, Sun-Jong Kim, Ju-Dong Song, Il-Seok Jang, Min-Kyoung Kim, Jin-Woo Kim	Byun et al. 2020	Soft tissue expander for vertically atrophied alveolar ridges: Prospective, multicenter, randomized controlled trial	Clin Oral Impl Res	2	2	2	1	1	1	2	2	46	1	1	5.021	1	12	1	1	0	13	South Korea	Asia	1	1	1	0	0	0	0	0	1	1	1	1	1	0	0	0	0	0	0	0	3	3
110	DOI: 10.1111/jcpe.13276	H. Gencay Keceli, Nuray Ercan, Meltem Karsiyaka Hendek, Ucler Kisa, Burcu Mesut, Ebru Olgun	Keceli et al. 2020	The effect of the systemic folic acid intake as an adjunct to scaling and root planing on clinical parameters and homocysteine and C-reactive protein levels in gingival crevicular fluid of periodontitis patients: A randomized placebo-controlled clinical trial	J Clin Periodontol	1	1	2	1	1	2	1	2	60	1	2	7.478	1	7	1	0	0	6	Turkey	Asia	1	1	1	1	1	1	1	1	1	1	1	1	1	1	1	1	1	1	1	1	3	3
111	DOI: 10.1002/JPER.19-0613	Nidia C. Castro dos Santos, Naira M. R. B. Andere, Cássia F. Araujo, Andrea C. de Marco, Alpdogan Kantarci, Thomas E. Van Dyke, Mauro P. Santamaria	dos Santos et al. 2020	Omega-3 PUFA and aspirin as adjuncts to periodontal debridement in patients with periodontitis and type 2 diabetes mellitus: Randomized clinical trial	J Periodontol	1	1	2	1	1	2	1	3	75	1	1	4.494	1	23	1	1	0	7	Brasil	South America	1	1	1	1	1	1	1	1	1	1	1	1	1	1	1	1	1	1	1	1	1	2
112	DOI: 10.1111/jcpe.13271	Daniel S. Thoma, Thomas J. W. Gasser, Ronald E. Jung, Christoph H. F. Hämmerle	Thoma et al. 2020	Randomized controlled clinical trial comparing implant sites augmented with a volume-stable collagen matrix or an autogenous connective tissue graft: 3-year data after insertion of reconstructions	J Clin Periodontol	1	2	2	1	1	1	1	2	20	1	2	7.478	1	38	1	0	0	4	Switzerland	Europe	1	1	1	1	1	1	1	1	1	1	1	1	1	1	1	1	1	0	0	0	4	2
113	DOI: 10.1111/jcpe.13272	Se-Lim Oh, Chao Ji, Salar Azad	Oh et al. 2020	Free gingival grafts for implants exhibiting a lack of keratinized mucosa: Extended follow-up of a randomized controlled trial	J Clin Periodontol	1	2	2	1	1	1	1	2	30	1	2	7.478	1	12	1	0	0	3	USA	North America	1	1	1	1	1	1	1	1	1	1	1	1	1	1	0	1	1	1	1	1	3	3
114	DOI: 10.1111/jre.12728	Mahetab Abdal-Wahab, Khaled A. Abdel Ghaffar, Ola M. Ezzatt, Ahmed Abdel Aziz Hassan, Mervat Mohamed S. El Ansary, Ahmed Y. Gamal	Abdal-Wahab et al. 2020	Regenerative potential of cultured gingival fibroblasts in treatment of periodontal intrabony defects (randomized clinical and biochemical trial)	J Periodont Res	1	1	2	1	1	1	1	2	20	1	4	3.946	1	15	1	1	0	6	Egypt	Africa	1	0	na																		3	3
115	DOI: 10.1111/clr.13590	Pablo Galindo-Moreno, Miguel Padial-Molina, Lucia Lopez-Chaichio, Lourdes Gutiérrez-Garrido, Natividad Martín-Morales, Francisco O'Valle	Galindo-Moreno et al. 2020	Algae-derived hydroxyapatite behavior as bone biomaterial in comparison with anorganic bovine bone: A split-mouth clinical, radiological, and histologic randomized study in humans	Clin Oral Impl Res	2	2	2	2	1	1	1	2	8	1	1	5.021	1	6	1	1	0	6	Spain	Europe	1	0	na																		3	3
116	DOI: 10.1002/JPER.19-0610	Aaron C. Nelson, Brian L. Mealey	Nelson et al. 2020	A randomized controlled trial on the impact of healing time on wound healing following ridge preservation using a 70%/30% combination of mineralized and demineralized freeze-dried bone allograft	J Periodontol	1	2	2	1	1	1	1	2	44	1	2	4.494	1	7	1	0	1	2	USA	North America	1	1	1	1	1	1	1	1	1	1	1	1	1	1	1	1	1	1	1	1	3	3
117	DOI: 10.11607/prd.4359	Zeynep Turgut Çankaya, Berrin Ünsal, Sühan Gürbüz, Batuhan Bakirarar, Evşen Tamam	Çankaya et al. 2020	Efficiency of Concentrated Growth Factor in the Surgical Treatment of Multiple Adjacent Papillary Losses: A Randomized, Controlled, Examiner-Blinded Clinical Trial Using CAD/CAM	Int J Periodontics Restorative Dent	1	1	2	1	1	1	1	2	40	0	4	2.227	1	4	1	1	0	5	Turkey	Asia	1	0	na																		3	3
118	DOI: 10.11607/prd.4494	Zeynep Turgut Çankaya, Sühan Gürbüz, Batuhan Bakirarar, Bülent Kurtiş	Çankaya et al. 2020	Evaluation of the Effect of Hyaluronic Acid Application on the Vascularization of Free Gingival Graft for Both Donor and Recipient Sites with Laser Doppler Flowmetry: A Randomized, Examiner-Blinded, Controlled Clinical Trial	Int J Periodontics Restorative Dent	1	1	2	1	1	1	1	2	40	0	3	2.227	1	10	1	1	0	4	Turkey	Asia	1	0	na																		3	3
119	DOI: 10.11607/prd.4505	Shagufta Parween, Joann Pauline George, Mlv Prabhuji	Parween et al. 2020	Treatment of Multiple Mandibular Gingival Recession Defects Using MCAT Technique and SCTG With and Without rhPDGF-BB: A Randomized Controlled Clinical Trial	Int J Periodontics Restorative Dent	1	1	2	1	1	1	1	2	24	0	3	2.227	1	7	1	1	0	3	India	Asia	1	1	1	1	1	1	1	1	1	1	1	1	1	1	1	1	1	1	1	1	3	3
120	DOI: 10.11607/prd.4116	Mauro Merli, Giorgia Mariotti, Umberto Pagliaro, Annalisa Mazzoni, Marco Moscatelli, Michele Nieri	Merli et al. 2020	The Fence Technique: 100% Autogenous Bone Graft vs 50% Deproteinized Bovine Bone Matrix and 50% Autogenous Bone Graft. A Histologic Randomized Controlled Trial	Int J Periodontics Restorative Dent	1	2	2	1	1	1	1	2	8	0	2	2.227	1	6	0	0	1	5	Italy	Europe	1	0	na																		1	2
121	DOI: 10.1002/JPER.19-0445	Beral Afacan, Serhat Çınarcık, Ali Gürkan, Güven Özdemir, Harika Atmaca İlhan, Caner Vural, Timur Köse, Gülnur Emingil	Afacan et al. 2020	Full-mouth disinfection effects on gingival fluid calprotectin, osteocalcin, and N-telopeptide of Type I collagen in severe periodontitis	J Periodontol	1	1	2	1	1	2	1	3	60	1	1	4.494	1	3	1	1	1	8	Turkey	Asia	1	1	1	1	1	1	1	1	1	1	1	1	0	1	1	1	1	1	1	1	3	3
122	DOI: 10.1002/JPER.19-0393	Ulrich Schlagenhauf, Juliane Rehder, Götz Gelbrich, Yvonne Jockel-Schneider	Schlagenhauf et al. 2020	Consumption of Lactobacillus reuteri-containing lozenges improves periodontal health in navy sailors at sea: A randomized controlled trial	J Periodontol	1	1	2	1	1	2	1	2	72	1	2	4.494	1	19	1	1	0	4	Germany	Europe	1	1	1	1	1	1	1	1	1	1	1	1	1	1	1	1	1	1	1	0	1	2
123	DOI: 10.1111/clr.13586	Julia-Gabriela Wittneben, Jelena Gavric, Irena Sailer, Daniel Buser, Daniel Wismeijer	Wittneben et al. 2020	Clinical and esthetic outcomes of two different prosthetic workflows for implant-supported all-ceramic single crowns—3 year results of a randomized multicenter clinical trail	Clin Oral Impl Res	2	2	2	1	1	1	2	2	40	1	2	5.021	1	8	1	0	1	5	Switzerland	Europe	1	0	na																		3	3
124	DOI: 10.1111/clr.13587	Thomas De Bruyckere, Jan Cosyn, Faris Younes, Jade Hellyn, Jonas Bekx, Roberto Cleymaet, Aryan Eghbali	De Bruyckere et al. 2020	A randomized controlled study comparing guided bone regeneration with connective tissue graft to re-establish buccal convexity: One-year aesthetic and patient-reported outcomes	Clin Oral Impl Res	2	2	2	1	1	1	2	2	42	1	2	5.021	1	11	1	1	0	7	Belgium	Europe	1	1	1	1	1	1	1	1	1	1	1	1	1	1	1	1	1	1	1	1	3	3
125	DOI: 10.1111/clr.13588	Tobias Waller, Milan Herzog, Daniel S. Thoma, Jürg Hüsler, Christoph H. F. Hämmerle, Ronald E. Jung	Waller et al. 2020	Long-term clinical and radiographic results after treatment or no treatment of small buccal bone dehiscences at posterior dental implants: A randomized, controlled clinical trial	Clin Oral Impl Res	2	2	2	1	1	1	1	2	22	1	2	5.021	1	5	1	0	0	6	Switzerland	Europe	1	0	na																		3	3
126	DOI: 10.1111/clr.13584	Benjamin Sluka, Nadja Naenni, Ronald E. Jung, Thomas Attin, Patrick R. Schmidlin, Philipp Sahrmann	Sluka et al. 2020	Changes of radiopacity around implants of different lengths: Five-year follow-up data of a randomized clinical trial	Clin Oral Impl Res	2	2	2	1	1	1	1	2	86	1	1	5.021	0	6	1	1	0	6	Switzerland	Europe	1	0	na																		3	3
127	DOI: 10.1002/JPER.19-0464	Fahim Vohra, Ishfaq A. Bukhari, Saeed A. Sheikh, Refal Albaijan, Mustafa Naseem, Mudassir Hussain	Vohra et al. 2020	Effectiveness of scaling and root planing with and without adjunct probiotic therapy in the treatment of chronic periodontitis among shamma users and non-users: A randomized controlled trial	J Periodontol	1	1	2	1	1	2	1	4	127	1	1	4.494	1	10	1	0	0	6	Saudi Arabia	Asia	1	1	0	1	1	1	1	1	1	1	1	1	1	1	1	1	1	1	1	1	3	3
128	DOI: 10.1111/jcpe.13260	Shu-jiao Qian, Jia-ji Mo, Mi-si Si, Shi-chong Qiao, Jun-yu Shi, Hong-chang Lai	Qian et al. 2020	Long-term outcomes of osteotome sinus floor elevation with or without bone grafting: The 10-year results of a randomized controlled trial	J Clin Periodontol	1	2	2	1	1	1	1	2	45	1	1	7.478	1	10	0	1	0	6	China	Asia	1	1	1	1	1	0	0	0	1	1	1	1	1	1	0	1	1	1	1	1	3	3
129	DOI: 10.1111/jre.12719	Weimin Gao, Huilin Tang, Danyang Wang, Xuan Zhou, Yiqing Song, Zuomin Wang	Gao et al. 2020	Effect of short-term vitamin D supplementation after nonsurgical periodontal treatment: A randomized, double-masked, placebo-controlled clinical trial	J Periodont Res	1	1	2	1	1	2	1	3	360	1	1	3.946	1	17	1	1	0	6	China	Asia	1	1	1	1	1	1	1	1	1	1	1	1	1	1	1	1	1	1	1	1	1	2
130	DOI: 10.1111/clr.13578	Endre Varga, Márk Antal, László Major, Ramóna Kiscsatári, Gábor Braunitzer, Jozsef Piffkó	Varga et al. 2020	Guidance means accuracy: A randomized clinical trial on freehand versus guided dental implantation	Clin Oral Impl Res	2	2	2	1	1	1	1	4	101	1	1	5.021	1	41	1	1	0	6	Hungary	Europe	1	1	1	1	1	1	1	1	1	1	1	1	1	1	0	1	1	1	1	1	3	3
131	DOI: 10.1111/clr.13576	Martin Koller, Elisabeth Steyer, Kerstin Theisen, Sami Stagnell, Norbert Jakse, Michael Payer	Koller et al. 2020	Two-piece zirconia versus titanium implants after 80 months: Clinical outcomes from a prospective randomized pilot trial	Clin Oral Impl Res	2	2	1	1	1	1	1	2	22	1	2	5.021	0	25	1	0	0	6	Austria	Europe	1	0	na																		3	3
132	DOI: 10.1111/clr.13572	Luciano de Freitas Guimarães Praça, Renata Cordeiro Teixeira, Rodrigo Otavio Rego	Praça et al. 2020	Influence of abutment disconnection on peri-implant marginal bone loss: A randomized clinical trial	Clin Oral Impl Res	2	2	2	1	1	1	1	2	24	1	4	5.021	1	13	1	1	0	3	Brasil	South America	1	1	1	1	1	1	1	1	1	1	1	1	1	1	1	1	1	1	1	1	3	3
133	DOI: 10.1111/jcpe.13255	Serhat Aslan, Nurcan Buduneli, Pierpaolo Cortellini	Aslan et al. 2020	Clinical outcomes of the entire papilla preservation technique with and without biomaterials in the treatment of isolated intrabony defects: A randomized controlled clinical trial	J Clin Periodontol	1	1	2	1	1	1	1	2	30	1	1	7.478	1	16	1	1	0	3	Turkey	Asia	1	0	na																		3	3
134	DOI: 10.11607/jomi.6677	Jérôme Frédéric Lasserre, Michel Christian Brecx, Selena Toma	Lasserre et al. 2020	Implantoplasty Versus Glycine Air Abrasion for the Surgical Treatment of Peri-implantitis: A Randomized Clinical Trial	Int J Oral Max Impl	2	2	2	1	1	1	1	2	31	0	2	2.912	1	31	1	0	0	3	France	Europe	1	1	1	1	1	1	1	1	1	1	1	1	1	1	1	1	1	1	1	1	3	3
135	DOI: 10.11607/jomi.7481	Shigeru Sakuma, Adriano Piattelli, Niccolò Baldi, Mauro Ferri, Giovanna Iezzi, Daniele Botticelli	Sakuma et al. 2020	Bone Healing at Implants Placed in Sites Prepared Either with a Sonic Device or Drills: A Split-Mouth Histomorphometric Randomized Controlled Trial	Int J Oral Max Impl	2	2	2	2	1	1	1	2	16	0	2	2.912	1	5	1	0	0	6	Italy	Europe	1	1	1	1	1	1	1	1	1	1	1	1	1	1	1	1	1	1	1	1	3	3
136	DOI: 10.11607/jomi.7707	Torsten Mundt, Christian Schwahn, Friedhelm Heinemann, Martin Schimmel, Christian Lucas, Ahmad Al Jaghsi	Mundt et al. 2020	Stabilizing Removable Partial Dentures by Immediate or Delayed Loading of Mini-implants: Chewing Efficiency in a Randomized Controlled Clinical Trial	Int J Oral Max Impl	2	2	2	1	1	1	2	2	76	0	2	2.912	1	7	1	1	1	6	Germany	Europe	1	1	1	1	1	1	1	1	1	1	1	1	1	1	0	1	1	1	1	1	3	3
137	DOI: 10.1111/jcpe.13247	Zeliha Betul Ozsagir, Ebru Saglam, Berza Sen Yilmaz, Joseph Choukroun, Mustafa Tunali	Ozsagir et al. 2020	Injectable platelet-rich fibrin and microneedling for gingival augmentation in thin periodontal phenotype: A randomized controlled clinical trial	J Clin Periodontol	1	1	2	2	1	2	1	2	33	1	1	7.478	1	20	1	1	0	5	Turkey	Asia	1	1	1	1	1	1	1	1	1	1	1	1	1	1	0	1	1	1	1	1	3	3
138	DOI: 10.1111/jcpe.13249	Giovanni E. Salvi, Raphaël Moëne, Beat Wallkamm, Stefan P. Hicklin, Mark Bischof, Rabah Nedir, Andrea Mombelli, Anton Sculean	Salvi et al. 2020	Clinical and radiographic changes at tissue level implants with either a machined or a modified transmucosal neck surface: A 3-year multicentre randomized controlled proof-of-concept study	J Clin Periodontol	1	2	2	1	1	1	2	2	43	1	2	7.478	1	5	0	1	0	8	Switzerland	Europe	1	1	1	1	1	1	1	1	1	1	1	1	1	1	1	1	1	1	1	1	3	3
139	DOI: 10.1111/clr.13570	Vítor M. Sapata, Alexandre H. Llanos, João B. Cesar Neto, Ronald E. Jung, Daniel S. Thoma, Christoph H. F. Hämmerle, Cláudio M. Pannuti, Giuseppe A. Romito	Sapata et al. 2020	Deproteinized bovine bone mineral is non-inferior to deproteinized bovine bone mineral with 10% collagen in maintaining the soft tissue contour post-extraction: A randomized trial	Clin Oral Impl Res	2	2	2	1	1	1	1	2	65	1	2	5.021	1	7	0	1	0	8	Brasil	South America	1	0	na																		3	3
140	DOI: 10.1111/clr.13569	Rafael Amorim Cavalcanti de Siqueira, Robson Savaget Gonçalves Junior, Paulo Gustavo Freitas dos Santos, Ivete Aparecida de Mattias Sartori, Hom-Lay Wang, Flavia Noemy Gasparini Kiatake Fontão	de Siqueira et al. 2020	Effect of different implant placement depths on crestal bone levels and soft tissue behavior: A 5-year randomized clinical trial	Clin Oral Impl Res	2	2	2	2	1	1	1	2	11	1	2	5.021	1	13	1	0	0	6	Brasil	South America	1	1	1	1	1	1	1	1	1	1	1	1	1	1	1	1	1	1	1	1	3	3
141	DOI: 10.5051/jpis.2019.49.6.355	Nabila Ahmad, Shikha Tewari, Satish Chander Narula, Rajinder Kumar Sharma, Nishi Tanwar	Ahmad et al. 2019	Platelet-rich fibrin along with a modified minimally invasive surgical technique for the treatment of intrabony defects: a randomized clinical trial	J Periodontal Implant Sci	1	1	2	1	1	1	1	2	36	0	4	2.086	1	5	1	1	0	5	India	Asia	1	1	1	1	1	1	1	1	1	1	1	1	1	1	0	1	1	1	1	1	3	3
142	DOI: 10.1002/JPER.19-0436	Felipe Lucas da Silva Neves, Camila Augusto Silveira, Ingrid Fernandes Mathias-Santamaria, Manuela Maria Viana Miguel, Laís Fernanda Ferreira Ferraz, Renato Correa Viana Casarin, Enilson Antônio Sallum, Dimitris N. Tatakis, Mauro Pedrine Santamaria	Neves et al. 2020	Randomized clinical trial evaluating single maxillary gingival recession treatment with connective tissue graft and tunnel or trapezoidal flap: 2-year follow-up	J Periodontol	1	1	2	1	1	1	1	2	42	1	1	4.494	1	9	1	0	0	9	Brasil	South America	1	1	0	1	1	1	1	1	1	1	1	1	1	1	0	1	1	1	1	1	3	3
143	DOI: 10.1002/JPER.19-0308	I-Ching Wang, Hsun-Liang Chan, Janet Kinney, Hom-LayWang	Wang et al. 2020	Volumetric facial contour changes of immediately placed implants with and without immediate provisionalization	J Periodontol	1	2	2	1	1	1	1	2	40	1	2	4.494	1	10	1	1	0	4	USA	North America	1	1	0	1	1	1	1	1	1	1	1	1	1	1	1	1	1	1	1	1	3	3
144	DOI: 10.1111/clr.13563	Ceyda Aktolun Aydemir, Volkan Arısan	Aydemir et al. 2020	Accuracy of dental implant placement via dynamic navigation or the freehand method: A split-mouth randomized controlled clinical trial	Clin Oral Impl Res	2	2	2	2	1	1	1	2	32	1	1	5.021	0	0	1	0	1	2	Turkey	Asia	1	1	1	1	1	1	1	1	1	1	1	1	1	1	0	1	1	1	1	1	3	3
145	DOI: 10.11607/prd.3968	Subash Chandra Raj, Kamdev Praharaj, Ashish Kumar Barik, Kaushik Patnaik, Annuroopa Mahapatra, Devapratim Mohanty, Neelima Katti, Debasish Mishra, Subhashree Manaswini Panda	Raj et al. 2020	Evaluation and Comparison of Periodontal Status and Rate of Canine Retraction With and Without Piezocision-Facilitated Orthodontics: A Randomized Controlled Trial	Int J Periodontics Restorative Dent	1	1	2	2	1	1	1	2	20	0	4	2.227	1	4	1	0	0	9	India	Asia	1	1	1	1	1	1	1	1	1	1	1	1	1	1	1	1	1	1	1	1	3	3
146	DOI: 10.11607/prd.4152	Nurit Bittner, Lea Planzos, Alex Volchonok, Dennis Tarnow, Ulrike Schulze-Späte	Bittner et al. 2020	Evaluation of Horizontal and Vertical Buccal Ridge Dimensional Changes After Immediate Implant Placement and Immediate Temporization With and Without Bone Augmentation Procedures: Short-Term, 1-Year Results. A Randomized Controlled Clinical Trial	Int J Periodontics Restorative Dent	1	2	2	1	1	1	1	2	32	0	2	2.227	1	9	1	0	0	5	USA	North America	1	0	na																		1	2
147	DOI: 10.1111/jcpe.13229	Francesco Cairo, Pierpaolo Cortellini, Michele Nieri, Andrea Pilloni, Luigi Barbato, Gabriella Pagavino, Maurizio Tonetti	Cairo et al. 2020	Coronally advanced flap and composite restoration of the enamel with or without connective tissue graft for the treatment of single maxillary gingival recession with non-carious cervical lesion. A randomized controlled clinical trial	J Clin Periodontol	1	1	2	1	1	1	1	2	30	1	1	7.478	1	29	0	1	1	7	Italy	Europe	1	1	1	1	1	1	1	1	1	1	1	1	1	1	1	1	1	1	1	1	3	3
148	DOI: 10.1002/JPER.19-0432	Jae-Hong Lee, Do-Hyung Kim, Seong-Nyum Jeong	Lee et al. 2020	Adjunctive use of enamel matrix derivatives to porcine-derived xenograft for the treatment of one-wall intrabony defects: Two-year longitudinal results of a randomized controlled clinical trial	J Periodontol	1	1	2	1	1	1	1	2	46	1	1	4.494	1	7	1	1	0	3	South Korea	Asia	1	1	1	1	1	1	1	1	1	1	1	1	1	1	0	1	1	1	1	1	3	3
149	DOI: 10.1111/cid.12873	Ahu Uraz, Sila C. Isler, Serpil Cula, Samet Tunc, Mehmet Yalim, Deniz Cetiner	Uraz et a. 2020	Platform-switched implants vs platform-matched implants placed in different implant-abutment interface positions: A prospective randomized clinical and microbiological study	Clin Implant Dent Relat Res	2	2	2	1	1	1	1	3	70	0	4	4.259	1	6	1	0	0	6	Turkey	Asia	1	0	na																		3	3
150	DOI: 10.1186/s40729-019-0194-2	Yoshiyuki Amari, Adriano Piattelli, Karol Alí Apaza Alccayhuaman, Natalia Fortich Mesa, Mauro Ferri, Giovanna Iezzi, Daniele Botticelli	Amari et al. 2020	Bone healing at non-submerged implants installed with different insertion torques: a split-mouth histomorphometric randomized controlled trial	Int J Implant Dent	2	2	2	2	1	1	1	2	12	0	2	2.984	1	13	0	1	0	7	Italy	Europe	1	1	1	1	1	1	1	1	1	1	1	1	1	1	1	1	1	1	1	1	3	3
151	DOI: 10.1002/JPER.19-0089	Camila Rafaela Mousquer, Alvaro Della Bona, Daiane Cristina Milani, Sidia Maria Callegari-Jacques, Karin Ishikawa, Marcia Pinto Alves Mayer, Cassiano Kuchenbecker Rösing, Fernando Fornari	Mousquer et al. 2020	Are Lactobacillus salivarius G60 and inulin more efficacious to treat patients with oral halitosis and tongue coating than the probiotic alone and placebo? A randomized clinical trial	J Periodontol	1	1	2	1	1	2	1	3	45	1	1	4.494	1	3	1	0	0	8	Brasil	South America	1	1	1	1	1	1	1	1	1	1	1	1	1	1	1	1	1	1	1	1	3	3
152	DOI: 10.1111/cid.12871	Alexandre Perez, Alfonso Caiazzo, Nicola A. Valente, Paolo Toti, Fortunato Alfonsi, Antonio Barone	Perez et al. 2020	Standard vs customized healing abutments with simultaneous bone grafting for tissue changes around immediate implants. 1-year outcomes from a randomized clinical trial	Clin Implant Dent Relat Res	2	2	2	1	1	1	1	2	36	0	4	4.259	1	6	1	0	1	6	Switzerland	Europe	1	1	1	1	1	1	1	1	1	1	1	1	1	1	1	1	1	1	1	1	3	3
153	DOI: 10.1111/clr.13560	Burcu Gursoytrak, Hanife Ataoglu	Gursoytrak et al. 2020	Use of resonance frequency analysis to evaluate the effects of surface properties on the stability of different implants	Clin Oral Impl Res	2	2	2	1	1	1	1	2	14	1	1	5.021	1	4	1	0	0	2	Turkey	Asia	1	1	1	1	1	1	1	1	1	1	1	1	1	1	1	1	1	1	1	1	3	3
154	DOI: 10.1111/jcpe.13223	Hyun-Chang Lim, Seongwoo Seo, Daniel S. Thoma, Jung-Chul Park, Ji-Youn Hong, Seung-Yun Shin	Lim et al. 2020	Late implant placement following ridge preservation versus early implant placement: A pilot randomized clinical trial for periodontally compromised non-molar extraction sites	J Clin Periodontol	1	2	1	1	1	1	1	2	16	1	2	7.478	1	12	0	1	0	6	South Korea	Asia	1	1	1	1	1	1	1	1	1	1	1	1	1	1	1	1	1	1	1	1	3	3
155	DOI: 10.1111/cid.12859	Hossam Khaled, Mohammed Atef, Maha Hakam	Khaled et al. 2020	Maxillary sinus floor elevation using hydroxyapatite nano particles vs tenting technique with simultaneous implant placement: A randomized clinical trial	Clin Implant Dent Relat Res	2	2	2	1	1	1	1	2	19	0	4	4.259	1	15	1	0	0	3	Egypt	Africa	1	1	1	0	0	0	0	0	1	1	1	1	1	1	1	1	1	1	1	1	3	3
156	DOI: 10.1111/cid.12849	Mohamed El Zahwy, Said Abd allah K. Taha, Ragia Mounir, Mohamed Mounir	El Zahwy et al. 2019	Assessment of vertical ridge augmentation and marginal bone loss using autogenous onlay vs inlay grafting techniques with simultaneous implant placement in the anterior maxillary esthetic zone: A randomized clinical trial	Clin Implant Dent Relat Res	2	2	2	1	1	1	1	2	16	0	4	4.259	1	11	1	0	0	4	Egypt	Africa	1	0	na																		3	3
157	DOI: 10.1111/clr.13557	Tae-Hwan Koo, Young Woo Song, Jae-Kook Cha, Ui-Won Jung, Chang-Sung Kim, Jung-Seok Lee	Koo et al. 2019	Histologic analysis following grafting of damaged extraction sockets using deproteinized bovine or porcine bone mineral: A randomized clinical trial	Clin Oral Impl Res	2	2	2	1	1	1	1	2	100	1	1	5.021	0	16	1	0	0	6	South Korea	Asia	1	1	1	1	1	1	1	1	1	1	1	1	1	1	0	1	1	1	1	0	3	3
158	DOI: 10.11607/jomi.7543	Cleiton Gaubi de Campos, Carlos Eduardo Francischone, Neuza Maria Souza Picorelli Assis, Karina Lopes Devito, Bruno Salles Sotto-Maior	de Campos et al. 2019	Neurosensory Function and Implant Survival Rate Following Implant Placement With or Without an Interposed Bone Graft Between the Implant and Nerve: Prospective Clinical Trial.	Int J Oral Max Impl	2	2	2	1	1	1	1	2	34	0	4	2.912	1	3	0	0	0	5	Brasil	South America	1	1	1	1	1	1	1	1	1	1	1	1	1	1	1	1	1	1	1	1	3	3
159	DOI: 10.1111/clr.13555	Isabelle Laleman, Martine Pauwels, Marc Quirynen, Wim Teughels	Laleman et al. 2019	The usage of a lactobacilli probiotic in the non-surgical therapy of peri-implantitis: A randomized pilot study	Clin Oral Impl Res	2	2	1	1	1	2	1	2	23	1	2	5.021	1	18	1	1	1	4	Belgium	Europe	1	1	1	0	0	0	0	0	0	1	1	1	1	1	1	1	1	1	1	1	3	3
160	DOI: 10.1111/clr.13554	Cong Sun, Jinxiu Zhao, Zhi Liu, Lei Tan, YaLi Huang, Liang Zhao, Hong Tao	Sun et al. 2019	Comparing conventional flap-less immediate implantation and socket-shield technique for esthetic and clinical outcomes: A randomized clinical study	Clin Oral Impl Res	2	2	2	1	1	1	1	2	30	1	4	5.021	1	37	1	0	0	7	China	Asia	1	1	0	1	1	1	1	1	1	1	1	1	1	1	1	1	1	1	1	1	3	3
161	DOI: 10.1111/cid.12846	Kanokporn Areewong, Montri Chantaramungkorn, Pathawee Khongkhunthian	Areewong et al. 2019	Platelet-rich fibrin to preserve alveolar bone sockets following tooth extraction: A randomized controlled trial	Clin Implant Dent Relat Res	2	2	2	1	1	1	1	2	36	0	1	4.259	1	29	0	1	1	3	Thailand	Asia	1	1	1	0	0	0	0	0	1	0	0	0	0	0	0	0	0	0	0	0	3	3
162	DOI: 10.1111/cid.12851	Fabio Camacho-Alonso, Jaime Vilaplana-Vivo, Pedro M. Caballero-Guerrero, Jesús Pato-Mourelo, Mariano Sánchez-Siles	Camacho-Alonso et al. 2019	Impact of audiovisual information on anxiety and fear in patients undergoing dental implant treatment	Clin Implant Dent Relat Res	2	2	2	1	1	2	2	2	300	0	1	4.259	1	5	1	0	0	5	Spain	Europe	1	1	1	1	1	1	1	1	1	1	1	1	1	0	0	0	0	0	0	0	3	3
163	DOI: 10.1111/jcpe.13211	Gabriel L. Magrin, Stela N. F. Rafael, Bernardo B. Passoni, Ricardo S. Magini, Cesar A. M. Benfatti, Reinhard Gruber, Daiane C. Peruzzo	Magrin et al. 2019	Clinical and tomographic comparison of dental implants placed by guided virtual surgery versus conventional technique: A split‐mouth randomized clinical trial	J Clin Periodontol	1	2	2	2	1	1	1	2	16	1	4	7.478	1	10	1	1	0	7	Brasil	South America	1	0	na																		3	3
164	DOI: 10.11607/prd.4252	Kaveri Kranti Gandhi, Rajdeep Pavaskar, Emil G. Cappetta, Howard J. Drew	Gandhi et al. 2019	Effectiveness of Adjunctive Use of Low-Level Laser Therapy and Photodynamic Therapy After Scaling and Root Planing in Patients with Chronic Periodontitis	Int J Periodontics Restorative Dent	1	1	2	2	1	2	1	2	30	0	4	2.227	1	27	1	0	0	4	USA	North America	1	0	na																		3	3
165	DOI: 10.11607/prd.4270	Edoardo Ferrari Cagidiaco, Nicola Discepoli, Cecilia Goracci, Fabio Carboncini, Paolo Vigolo, Marco Ferrari	Cagidiaco et al. 2020	Randomized Clinical Trial on Single Zirconia Crowns with Feather-Edge vs Chamfer Finish Lines: Four-Year Results	Int J Periodontics Restorative Dent	1	1	2	1	1	2	1	2	50	0	4	2.227	1	0	1	0	1	6	Italy	Europe	1	0	na																		3	3
166	DOI: 10.1111/jcpe.13210	Dagmar Schnabl, Georg Goebel, Alice Kadletz, Hanna Gaenzer, René Steiner, Johannes Laimer, Ines Kapferer‐Seebacher	Schnabl et al. 2019	Cleansing efficacy of waist‐shaped inter‐dental brushes. A randomized‐controlled crossover study	J Clin Periodontol	1	1	2	3	1	2	1	2	20	1	2	7.478	1	8	0	1	0	8	Austria	Europe	1	0	na																		3	3
167	DOI: 10.1111/clr.13547	Luigi Guida, Marco Annunziata, Umberto Esposito, Massimiliano Sirignano, Paolo Torrisi, Denis Cecchinato	Guida et al. 2019	6‐mm‐short and 11‐mm‐long implants compared in the full-arch rehabilitation of the edentulous mandible: A 3‐year multicenter randomized controlled trial	Clin Oral Impl Res	2	2	2	1	1	1	2	2	30	1	4	5.021	1	15	0	1	1	6	Italy	Europe	1	1	1	1	1	1	1	1	1	1	1	1	1	1	0	1	1	1	1	1	1	1
168	DOI: 10.1111/jcpe.13207	Hans R. Preus, Qamar AL‐Lami, Vibeke Baelum	Preus et al. 2019	Oral hygiene revisited. The clinical effect of a prolonged oral hygiene phase prior to periodontal therapy in periodontitis patients. A randomized clinical study	J Clin Periodontol	1	1	2	1	1	2	1	2	44	1	1	7.478	1	8	1	1	0	3	Norway	Europe	1	0	na																		3	3
169	DOI: 10.1111/jcpe.13209	Andy Temmerman, Simone Cortellini, Jeroen Van Dessel, Alexander De Greef, Reinhilde Jacobs, Rutger Dhondt, Wim Teughels, Marc Quirynen	Temmerman et al. 2019	Bovine‐derived xenograft in combination with autogenous bone chips versus xenograft alone for the augmentation of bony dehiscences around oral implants: A randomized, controlled, split‐mouth clinical trial	J Clin Periodontol	1	2	2	2	1	1	1	2	14	1	1	7.478	1	16	1	1	0	8	Belgium	Europe	1	0	na																		3	3
170	DOI: 10.1002/JPER.19-0184	Ana Soriano-Lerma, Antonio Magán-Fernández, Juan Gijón, Elena Sánchez-Fernández, Miguel Soriano, José A. García-Salcedo, Francisco Mesa	Soriano-Lerma et al. 2019	Short-term effects of hyaluronic acid on the subgingival microbiome in peri-implantitis: A randomized controlled clinical trial	J Periodontol	1	2	2	1	1	2	1	3	63	1	2	4.494	1	12	1	1	0	7	Spain	Europe	1	0	na																		3	3
171	DOI: 10.1111/jcpe.13205	Fatma Ucan Yarkac, Atiye Ogrum, Ozge Gokturk	Yarkac et al. 2019	Effects of non‐surgical periodontal therapy on inflammatory markers of psoriasis: A randomized controlled trial	J Clin Periodontol	1	1	2	1	1	2	1	2	92	1	3	7.478	1	8	1	1	0	3	Turkey	Asia	1	1	1	1	1	1	1	1	1	1	1	1	1	1	1	1	1	1	1	1	3	3
172	DOI: 10.1097/ID.0000000000000941	Hai Anh Trinh, Van Viet Dam, Bach Le, Pisha Pittayapat, Pasutha Thunyakitpisal	Trinh et al. 2019	Indirect Sinus Augmentation With and Without the Addition of a Biomaterial: A Randomized Controlled Clinical Trial	Implant Dent	2	2	2	1	1	1	1	2	30	0	4	3	1	8	1	0	0	5	Thailand	Asia	1	0	na																		3	3
173	DOI: 10.1186/s40729-019-0185-3	Dagmar E. Wortmann, Carina G. Boven, Jurjen Schortinghuis, Arjan Vissink, Gerry M. Raghoebar	Wortmann et al. 2019	Patients’ appreciation of pre-implant augmentation of the severely resorbed maxilla with calvarial or anterior iliac crest bone:a randomized controlled trial	Int J Implant Dent	2	2	2	1	1	1	1	2	20	0	3	2.984	1	7	1	1	0	5	Netherlands	Europe	1	0	na																		3	3
174	DOI: 10.1002/JPER.19-0058	Faustino Mercado, Stephen Hamlet, Saso Ivanovski	Mercado et al. 2019	Subepithelial connective tissue graft with or without enamel matrix derivative for the treatment of multiple Class III-IV recessions in lower anterior teeth: A 3-year randomized clinical trial	J Periodontol	1	1	2	1	1	1	1	2	42	1	1	4.494	1	17	1	1	0	3	Australia	Australia	1	1	0	0	0	0	0	0	1	1	1	1	1	1	0	1	1	0	0	0	3	3
175	DOI: 10.1002/JPER.18-0501	Bernal Stewart, Jamil Awad Shibli, Mauricio Araujo, Luciene Cristina Figueiredo, Fotinos Panagakos, Flavia Matarazzo, Renata Mairink, Tatiana Onuma, Marcelo Faveri, Belén Retamal-Valdes, Magda Feres	Stewart et al. 2019	Effects of a toothpaste containing 0.3% triclosan on periodontal parameters of subjects enrolled in a regular maintenance program: A secondary analysis of a 2-year randomized clinical trial	J Periodontol	1	1	2	1	1	2	2	2	109	1	2	4.494	1	8	1	1	0	11	Brasil	South America	1	1	1	1	1	1	1	1	1	1	1	1	1	1	0	1	1	1	1	1	1	2
176	DOI: 10.1002/JPER.19-0376	Kristina Bertl, Hemma Neuner, Antonia Meran, Michael H. Bertl, Ilse Reich, Michael Nemec, Corinna Bruckmann, Andreas Stavropoulos, Hans-Peter Bantleon	Bertl et al. 2019	Does the time-point of orthodontic space closure initiation after tooth extraction affect the incidence of gingival cleft development? A randomized controlled clinical trial	J Periodontol	1	1	2	2	1	1	1	2	25	1	3	4.494	1	1	1	1	1	9	Austria	Europe	1	1	1	1	1	1	1	1	1	1	1	1	1	1	1	1	1	1	1	1	3	3
177	DOI: 10.1563/aaid-joi-D-19-00067	Mario Beretta, Carlo Maiorana, Ivan Cortinovis, Pier Paolo Poli	Beretta et al. 2019	Tapered screw implants with different machined neck designs: a 3-year split-mouth randomized controlled prospective study	J Oral Implantol	2	2	2	2	1	1	1	2	9	0	4	1.546	1	0	0	0	1	4	Italy	Europe	1	0	na																		3	3
178	DOI: 10.11607/jomi.6766	Rabah Nedir, Nathalie Nurdin, Guy Huynh-Ba, Mark Bischof	Nedir et al. 2019	Change in Crown-to-Implant Ratio of Implants Placed in Grafted and Nongrafted Posterior Maxillary Sites: A 5-year Prospective Randomized Study	Int J Oral Max Impl	2	2	2	1	1	1	1	2	12	0	1	2.912	1	10	1	0	0	4	Switzerland	Europe	1	0	na																		3	3
179	DOI: 10.1111/jcpe.13198	Isabelle Laleman, Martine Pauwels, Marc Quirynen, Wim Teughels	Laleman et al. 2019	A dual‐strain Lactobacilli reuteri probiotic improves the treatment of residual pockets: A randomized controlled clinical trial	J Clin Periodontol	1	1	2	1	1	2	1	2	39	1	2	7.478	1	32	1	1	0	4	Belgium	Europe	1	1	1	0	0	0	0	0	1	1	1	1	1	1	1	1	1	1	1	1	1	2
180	DOI: 10.1111/clr.13535	Inbar Eshkol‐Yogev, Moshik Tandlich, Lior Shapira,	Eshkol‐Yogev et al. 2019	Effect of implant neck design on primary and secondary implant stability in the posterior maxilla: A prospective randomized controlled study	Clin Oral Impl Res	2	2	2	1	1	1	2	2	32	1	2	5.021	1	13	1	0	0	3	Israel	Asia	1	0	na																		3	3
181	DOI: 10.1111/jcpe.13193	Onur Ucak Turer, Mustafa Ozcan, Bahar Alkaya, Seren Surmeli, Gulsah Seydaoglu, Mehmet Cenk Haytac	Turer et al. 2019	Clinical evaluation of injectable platelet‐rich fibrin with connective tissue graft for the treatment of deep gingival recession defects: A controlled randomized clinical trial	J Clin Periodontol	1	1	2	1	1	1	1	2	72	1	1	7.478	1	22	1	1	0	6	Turkey	Asia	1	1	1	1	1	1	1	1	1	1	1	1	1	1	1	1	1	1	1	1	2	2
182	DOI: 10.1111/jcpe.13191	George Pelekos, Sze Nga Ho, Aneesha Acharya, Wai Keung Leung, Colman McGrath	Pelekos et al. 2019	A double‐blind, paralleled‐arm, placebo‐controlled and randomized clinical trial of the effectiveness of probiotics as an adjunct in periodontal care	J Clin Periodontol	1	1	2	1	1	2	1	2	59	1	1	7.478	1	30	1	1	0	5	China	Asia	1	1	1	1	1	1	1	1	1	1	1	1	1	1	1	1	1	1	1	0	2	2
183	DOI: 10.1111/clr.13530	Jae‐Hong Lee, Do‐Hyung Kim, Seong‐Nyum Jeong	Lee et al. 2019	Comparative assessment of anterior maxillary alveolar ridge preservation with and without adjunctive use of enamel matrix derivative: A randomized clinical trial	Clin Oral Impl Res	2	2	2	1	1	1	1	2	32	1	1	5.021	1	15	1	1	0	3	Korea	Asia	1	1	1	1	1	1	1	1	1	1	1	1	1	1	0	1	1	1	1	1	3	3
184	DOI: 10.1111/clr.13528	Felice Roberto Grassi, Roberta Grassi, Biagio Rapone, Gianfranco Alemanno, Alessandro Balena, Zamira Kalemaj	Grassi et al. 2019	Dimensional changes of buccal bone plate in immediate implants inserted through open flap, open flap and bone grafting and flapless techniques: A cone‐beam computed tomography randomized controlled clinical trial	Clin Oral Impl Res	2	2	2	1	1	1	1	3	45	1	2	5.021	1	29	1	1	0	6	Italy	Europe	1	1	1	1	1	1	1	1	1	1	1	1	1	1	0	1	1	1	1	1	1	2
185	DOI: 10.11607/prd.4243	Jeremy Lowy, Hyuk Sang Kwon, Abhishek Patel, Henry Greenwell, Margaret Hill, Diksha Katwal, Anthony Charles Rademacher, Juan Mendoza	Lowy et al. 2019	The Effect of Platform-Switching Plus Laser Grooving on Peri-implant Hard and Soft Tissue Level: A Randomized, Controlled, Blinded Clinical Trial	Int J Periodontics Restorative Dent	1	2	2	1	1	1	1	2	24	0	2	2.227	1	5	1	0	0	8	USA	North America	1	0	na																		3	3
186	DOI: 10.11607/prd.4267	Kanan K. Shah, Rajashri A. Kolte, Abhay P. Kolte	Shah et al. 2019	Evaluation of Demineralized Freeze-Dried Bone Allograft in Combination with Chorion Membrane in the Treatment of Grade II Furcation Defects: A Randomized Controlled Trial	Int J Periodontics Restorative Dent	1	1	2	1	1	1	1	2	20	0	4	2.227	1	5	1	1	0	3	India	Asia	1	0	na																		3	3
187	DOI: 10.11607/prd.4085	Abdullah Alkanan, Henry Greenwell, Abhishek Patel, Margaret Hill, Brian Shumway, Jeremy Lowy	Alkanan et al. 2019	Ridge Preservation Comparing the Clinical and Histologic Healing of Membrane vs No-Membrane Approach to Buccal Overlay Grafting	Int J Periodontics Restorative Dent	1	2	2	1	1	1	1	2	25	0	4	2.227	1	11	1	0	0	6	USA	North America	1	0	na																		3	3
188	DOI: 10.1111/jcpe.13187	Shayan Barootchi, Lorenzo Tavelli, Riccardo Di Gianfilippo, Ho‐Young Byun, Tae‐Ju Oh, Luigi Barbato, Francesco Cairo, Hom‐Lay Wang	Barootchi et al. 2019	Long term assessment of root coverage stability using connective tissue graft with or without an epithelial collar for gingival recession treatment. A 12‐year follow‐up from a randomized clinical trial	J Clin Periodontol	1	1	2	1	1	1	1	2	20	1	2	7.478	1	33	1	0	1	8	USA	North America	1	1	1	1	1	1	1	1	1	1	1	1	1	1	1	1	1	1	1	1	3	3
189	DOI: 10.1111/jcpe.13184	Hyun‐Chang Lim, Hyun‐Seung Shin, In‐Woo Cho, Ki‐Tae Koo, Jung‐Chul Park	Lim et al. 2019	Ridge preservation in molar extraction sites with an open-healing approach: A randomized controlled clinical trial	J Clin Periodontol	1	2	2	1	1	1	1	3	33	1	2	7.478	1	24	1	1	0	5	Korea	Asia	1	1	1	1	1	1	1	1	1	1	1	1	1	1	1	1	1	1	1	1	3	3
190	DOI: 10.1111/clr.13526	Alexis Ioannidis, Linda Heierle, Christoph H. F. Hämmerle, Jürg Hüsler, Ronald E. Jung, Daniel S. Thoma	Ioannidis et al. 2019	Prospective randomized controlled clinical study comparing two types of two‐piece dental implants supporting fixed reconstructions—Results at 5 years of loading	Clin Oral Impl Res	2	2	2	1	1	1	1	2	64	1	1	5.021	1	10	1	0	0	6	Switzerland	Europe	1	0	na																		3	3
191	DOI: 10.1111/cid.12824	Önder Solakoglu, Werner Götz, Guido Heydecke, Heidi Schwarzenbach	Solakoglu et al. 2019	Histological and immunohistochemical comparison of two different allogeneic bone grafting materials for alveolar ridge reconstruction: A prospective randomized trial in humans	Clin Implant Dent Relat Res	2	2	2	1	1	1	1	2	20	0	4	4.259	1	18	0	1	0	4	Germany	Europe	1	0	na																		3	3
192	DOI: 10.1186/s40729-019-0183-5	Atsuya Hirota, Niklaus P. Lang, Mauro Ferri, Natalia Fortich Mesa, Karol Ali Apaza Alccayhuaman, Daniele Botticelli	Hirota et al. 2019	Tomographic evaluation of the influence of the placement of a collagen membrane subjacent to the sinus mucosa during maxillary sinus floor augmentation: a randomized clinical trial	Int J Implant Dent	2	2	2	1	1	1	1	2	20	0	2	2.984	1	9	0	0	0	6	Japan	Asia	1	1	1	1	1	1	1	1	1	1	1	1	1	1	1	1	1	1	1	1	3	3
193	DOI: 10.1111/cid.12834	Francisco G. F. Tresguerres, Arthur R. G. Cortes, Gonzalo Hernandez Vallejo, Jatsue Cabrejos-Azama, Faleh Tamimi, Jesusis Torres	Tresguerres et al. 2019	Clinical and radiographic outcomes of allogeneic block grafts for maxillary lateral ridge augmentation: A randomized clinical trial	Clin Implant Dent Relat Res	2	2	2	1	1	1	1	2	28	0	3	4.259	1	8	0	1	0	6	Spain	Europe	1	1	1	0	0	0	0	0	1	1	1	1	1	1	1	1	1	1	1	1	3	3
194	DOI: 10.1111/jre.12686	Manuel Tinto, Matteo Sartori, Ileana Pizzi, Alessandra Verga, Salvatore Longoni	Tinto et al. 2019	Melatonin as host modulating agent supporting nonsurgical periodontal therapy in patients affected by untreated severe periodontitis: A preliminary randomized, triple‐blind, placebo‐controlled study	J Periodont Res	1	1	2	1	1	2	1	2	20	1	2	3.946	1	15	1	0	0	5	Italy	Europe	1	0	na																		3	3
195	DOI: 10.1563/aaid-joi-D-18-00202	Ahmad Kutkut, Mohamed Rezk, Dominique Zephyr, Dolphus Dawson, Robert Frazer, Mohanad Al-Sabbagh	Kutkut et al. 2019	Immediate Loading of Unsplinted Implant Retained Mandibular Overdenture: A Randomized Controlled Clinical Study	J Oral Implantol	2	2	2	1	1	1	1	2	20	0	2	1.546	1	14	1	0	1	6	USA	North America	1	0	na																		3	3
196	DOI: 10.1111/clr.13521	Jin‐Hong Park, Sang‐Wan Shin, Jeong‐Yol Lee	Park et al. 2019	Bar versus ball attachments for maxillary four‐implant retained overdentures: A randomized controlled trial	Clin Oral Impl Res	2	2	2	1	1	1	1	2	40	1	1	5.021	0	16	1	0	0	3	Korea	Asia	1	1	1	1	1	1	1	1	1	1	1	1	1	1	1	1	1	1	1	1	3	3
197	DOI: 10.1002/JPER.19-0211	Veronica J. Lai, Joel E. Michalek, Qianqian Liu, Brian L. Mealey,	Lai et al. 2019	Ridge preservation following tooth extraction using bovine xenograft compared with porcine xenograft: A randomized controlled clinical trial	J Periodontol	1	2	2	1	1	1	1	2	44	1	2	4.494	1	14	0	1	0	4	USA	North America	1	1	1	1	1	1	1	1	1	1	1	1	1	1	1	1	1	1	1	1	3	3
198	DOI: 10.1111/jcpe.13178	Patrícia Daniela Melchiors Angst, Amanda Finger Stadler, Marina Mendez, Rui Vicente Oppermann, Ubele van der Velden, Sabrina Carvalho Gomes	Angst et al. 2019	Supportive periodontal therapy in moderate‐to‐severe periodontitis patients: A two‐year randomized clinical trial	J Clin Periodontol	1	1	2	1	1	2	1	2	62	1	1	7.478	1	11	1	0	0	6	Brasil	South America	1	1	1	0	0	0	0	0	1	1	1	1	1	1	1	1	1	0	0	0	1	1
199	DOI: 10.1111/jcpe.13177	Hongye Lu, Yibing Zhao, Xianghui Feng, Lu He, Huanxin Meng	Lu et al. 2019	Microbiome in maintained periodontitis and its shift over a single maintenance interval of 3 months	J Clin Periodontol	1	1	2	2	1	2	1	2	17	1	1	7.478	1	18	1	1	0	4	China	Asia	1	1	0	0	0	0	0	0	1	1	1	1	1	1	1	1	1	0	0	0	3	3
200	DOI: 10.1002/JPER.19-0023	Holger F.R. Jentsch, Thea Heusinger, AnneWeickert, Sigrun Eick	Jentsch et al. 2019	Professional tooth cleaning prior to non-surgical periodontal therapy: A randomized clinical trial	J Periodontol	1	1	2	1	1	2	1	2	52	1	1	4.494	1	9	1	1	0	4	Germany	Europe	1	1	1	1	1	1	1	1	1	1	1	1	1	1	1	1	1	1	1	1	3	3
201	DOI: 10.1111/clr.13519	Yifan Zhang, Jiehua Tian, Donghao Wie, Ping Di, Ye Lin	Zhang et al. 2019	Quantitative clinical adjustment analysis of posterior single implant crown in a chairside digital workflow: A randomized controlled trial	Clin Oral Impl Res	2	2	2	1	1	2	1	2	33	1	1	5.021	1	18	1	1	0	5	China	Asia	1	0	na																		3	3
202	DOI: 10.1111/jcpe.13174	Cavid Ahmedbeyli, Sebnem Dirikan Ipçi, Gokser Cakar, Selcuk Yılmaz, Leandro Chambrone	Ahmedbeyli et al. 2019	Coronally advanced flap and envelope type of flap plus acellular dermal matrix graft for the treatment of thin phenotype multiple recession defects. A randomized clinical trial	J Clin Periodontol	1	1	2	1	1	1	1	2	22	1	3	7.478	1	7	1	1	0	5	Azerbaijan	Europe	1	0	na																		3	3
203	DOI: 10.1111/clr.13515	Goran I. Benic, Barbara M. Eisner, Ronald E. Jung, Tobias Basler, David Schneider, Christoph H. F. Hämmerle	Benic et al. 2019	Hard tissue changes after guided bone regeneration of periimplant defects comparing block versus particulate bone substitutes: 6‐month results of a randomized controlled clinical trial	Clin Oral Impl Res	2	2	2	1	1	1	1	2	24	1	2	5.021	1	34	1	1	0	5	Switzerland	Europe	1	0	na																		3	3
204	DOI: 10.1111/cid.12823	Kyung-A Ko, Seungmin Kim, Seong-Ho Choi, Jung-Seok Lee	Ko et al. 2019	Randomized controlled clinical trial on calcium phosphate coated and conventional SLA surface implants: 1-year study on survival rate and marginal bone level	Clin Implant Dent Relat Res	2	2	2	1	1	1	1	2	34	0	1	4.259	1	3	0	0	0	4	Korea	Asia	1	1	1	1	1	1	1	1	1	1	1	1	1	1	0	1	1	1	1	1	3	3
205	DOI: 10.1002/JPER.18-0576	Selma Husejnagic, Stefan Lettner, Markus Laky, Apostolos Georgopoulos, Andreas Moritz, Xiaohui Rausch-Fan	Husejnagic et al. 2019	Photoactivated disinfection in periodontal treatment: A randomized controlled clinical split-mouth trial	J Periodontol	1	1	2	2	1	2	1	2	20	1	1	4.494	1	11	1	1	0	6	Austria	Europe	1	1	1	1	1	1	1	1	1	1	1	1	1	1	0	1	1	1	1	1	3	3
206	DOI: 10.1111/jcpe.13169	Beatriz de Tapia, Carla Mozas, Cristina Valles, José Nart, Mariano Sanz, David Herrera	de Tapia et al. 2019	Adjunctive effect of modifying the implant‐supported prosthesis in the treatment of peri‐implant mucositis	J Clin Periodontol	1	2	2	1	1	2	1	2	48	1	4	7.478	1	20	1	1	1	6	Spain	Europe	1	1	1	1	1	1	1	1	1	1	1	1	1	1	0	1	1	1	1	1	2	2
207	DOI: 10.1111/jcpe.13168	Roberto Rotundo, Luigi Genzano, Divya Patel, Francesco D'Aiuto, Michele Nieri	Rotundo et al. 2019	Adjunctive benefit of a xenogenic collagen matrix associated with coronally advanced flap for the treatment of multiple gingival recessions: A superiority, assessor‐blind, randomized clinical trial	J Clin Periodontol	1	1	2	1	1	1	1	2	24	1	2	7.478	1	21	1	1	0	5	United Kingdom	Europe	1	1	1	1	1	1	1	1	1	1	1	1	1	1	1	1	1	1	1	1	3	3
208	DOI: 10.1111/jcpe.13171	Hsun‐Liang Chan, Furat George, I‐Ching Wang, Fernando Suárez López del Amo, Janet Kinney, Hom‐Lay Wang	Chan et al. 2019	A randomized controlled trial to compare aesthetic outcomes of immediately placed implants with and without immediate provisionalization	J Clin Periodontol	1	2	2	1	1	1	1	2	42	1	1	7.478	1	3	1	1	1	6	USA	North America	1	1	1	1	1	1	1	1	1	1	1	1	1	1	1	1	1	1	1	1	3	3
209	DOI: 10.1111/jre.12679	Manabu Nakano, Akihiro Yoshida, Hiroyuki Wakabayashi, Miyuki Tanaka, Koji Yamauchi, Fumiaki Abe, Yuji Masuda	Nakano et al. 2019	Effect of tablets containing lactoferrin and lactoperoxidase on gingival health in adults: A randomized, double‐blind, placebo-controlled clinical trial	J Periodont Res	1	1	2	1	1	2	1	3	150	1	2	3.946	1	11	1	1	0	7	Japan	Asia	1	1	1	1	1	1	1	1	1	1	1	1	1	1	0	1	1	1	1	0	2	2
210	DOI: 10.1111/jre.12680	Akihiro Yashima, Toshiya Morozumi, Hiromasa Yoshie, Takahiro Hokari, Yuichi Izumi, Tatsuya Akizuki, Koji Mizutani, Hideyuki Takamatsu, Masato Minabe, Satomi Miyauchi, Toshiaki Yoshino, Maki Tanaka, Yoshie Tanaka, Kazuhiro Gomi	Yashima et al. 2019	Biological responses following one‐stage full‐mouth scaling and root planing with and without azithromycin: Multicenter randomized trial	J Periodont Res	1	1	2	1	1	2	2	2	63	1	2	3.946	1	11	1	1	0	14	Japan	Asia	1	1	1	0	0	0	0	0	1	1	1	1	1	0	0	0	0	0	0	0	3	3
211	DOI: 10.1111/clr.13502	Rita Reis, Pedro Nicolau, Nuno Calha, Ana Messias, Fernando Guerra	Reis et al. 2019	Immediate versus early loading protocols of titanium—zirconium narrow‐diameter implants for mandibular overdentures in edentulous patients: 1‐year results from a randomized controlled trial	Clin Oral Impl Res	2	2	2	1	1	1	1	2	24	1	2	5.021	1	11	1	0	0	5	Portugal	Europe	1	1	1	0	0	0	0	0	1	1	1	1	1	1	1	1	1	0	0	0	3	3
212	DOI: 10.1002/JPER.18-0399	Cássia F. Araujo, Naira M.R.B. Andere, Nídia C. Castro dos Santos, Ingrid F. Mathias-Santamaria, Aurélio A. Reis, Luciane D. de Oliveira, Maria A.N. Jardini, Renato C.V. Casarin, Mauro P. Santamaria	Araujo et al. 2019	Two different antibiotic protocols as adjuncts to one-stage full-mouth ultrasonic debridement to treat generalized aggressive periodontitis: A pilot randomized controlled clinical trial	J Periodontol	1	1	1	1	1	2	1	2	46	1	1	4.494	1	17	1	1	0	9	Brasil	South America	1	1	1	1	1	1	1	1	1	1	1	1	1	1	1	1	1	1	1	1	3	3
213	DOI: 10.1097/ID.0000000000000925	Abhishek Patel, Henry Greenwell, Margaret Hill, Brian Shumway, Aaron Radmall	Patel et al. 2019	Ridge Augmentation Comparing an Allograft Plus Autogenous Bone Chips to an Osteoinductive Demineralized Bone Matrix: A Clinical and Histologic Study in Humans	Implant Dent	2	2	2	1	1	1	1	2	14	0	4	3	1	8	1	0	0	5	USA	North America	1	0	na																		3	3
214	DOI: 10.1111/jcpe.13163	Lorenzo Tavelli, Shayan Barootchi, Riccardo Di Gianfilippo, Marmar Modarressi, Francesco Cairo, Giulio Rasperini, Hom‐Lay Wang	Tavelli et al. 2019	Acellular dermal matrix and coronally advanced flap or tunnel technique in the treatment of multiple adjacent gingival recessions. A 12‐year follow‐up from a randomized clinical trial	J Clin Periodontol	1	1	2	1	1	1	1	2	24	1	1	7.478	1	44	1	0	0	7	USA	North America	1	1	1	1	1	1	1	1	1	1	1	1	1	1	1	1	1	1	1	1	3	3
215	DOI: 10.1111/jcpe.13160	Palita Smitkarn, Keskanya Subbalekha, Nikos Mattheos, Atiphan Pimkhaokham	Smitkarn et al. 2019	The accuracy of single‐tooth implants placed using fully digital‐guided surgery and freehand implant surgery	J Clin Periodontol	1	2	2	1	1	1	1	2	52	1	1	7.478	1	70	1	1	0	4	Thailand	Asia	1	0	na																		3	3
216	DOI: 10.1111/clr.13497	Roberto Farina, Giovanni Franceschetti, Domenico Travaglini, Ugo Consolo, Luigi Minenna, Gian Pietro Schincaglia, Orio Riccardi, Alberto Bandieri, Elisa Maietti, Leonardo Trombelli	Farina et al. 2019	Radiographic outcomes of transcrestal and lateral sinus floor elevation: One‐year results of a bi‐center, parallel‐arm randomized trial	Clin Oral Impl Res	2	2	2	1	1	1	2	2	57	1	1	5.021	1	10	1	1	0	10	Italy	Europe	1	1	1	1	1	1	1	1	1	1	1	1	1	1	1	1	1	1	1	1	2	2
217	DOI: 10.11607/prd.e3598	Alessandro Cucchi, Maria Sartori, Nicolò Nicoli Aldini, Elisabetta Vignudelli, Giuseppe Corinaldesi	Cucchi et al. 2019	A Proposal of Pseudo-periosteum Classification After GBR by Means of Titanium-Reinforced d-PTFE Membranes or Titanium Meshes Plus Cross-Linked Collagen Membranes	Int J Periodontics Restorative Dent	1	2	2	1	1	1	1	2	40	0	4	2.227	1	16	1	0	1	5	Italy	Europe	1	0	na																		4	2
218	DOI: 10.11607/prd.3420	Renzo Guarnieri, Dario Di Nardo, Gianni Di Giorgio, Gabriele Miccoli, Luca Testarelli	Guarnieri et al. 2019	Influence of the Microgap/Interface Vertical Position on Early Marginal Bone Remodeling Around One-Stage Implants with Laser-Microtextured Collar Surface: A Randomized Clinical Study	Int J Periodontics Restorative Dent	1	2	2	1	1	1	1	2	30	0	2	2.227	1	3	1	0	0	5	Italy	Europe	1	1	1	0	0	0	0	0	1	1	1	1	1	1	1	1	1	1	1	1	3	3
219	DOI: 10.11607/prd.4147	David Schneider, Manuel Sancho-Puchades, Javier Mir-Marí, Sven Mühlemann, Ronald Jung, Christoph Hämmerle	Schneider et al. 2019	A Randomized Controlled Clinical Trial Comparing Conventional and Computer-Assisted Implant Planning and Placement in Partially Edentulous Patients. Part 4: Accuracy of Implant Placement	Int J Periodontics Restorative Dent	1	2	2	1	1	1	1	3	73	0	2	2.227	1	25	1	0	0	5	Switzerland	Europe	1	0	na																		3	3
220	DOI: 10.11607/prd.4145	Manuel Sancho-Puchades, Federico Hernandez Alfaro, Nadja Naenni, Ronald Jung, Christoph Hämmerle, David Schneider	Sancho-Puchades et al. 2019	A Randomized Controlled Clinical Trial Comparing Conventional and Computer-Assisted Implant Planning and Placement in Partially Edentulous Patients. Part 2 Patient Related Outcome Measures	Int J Periodontics Restorative Dent	1	2	2	1	1	1	1	3	73	0	2	2.227	1	11	1	0	0	6	Switzerland	Europe	1	0	na																		3	3
221	DOI: 10.1111/jcpe.13159	Dimitrios Papapetros, Vassilis Karagiannis, Antonis Konstantinidis, Danae A. Apatzidou	Papapetros et al. 2019	Interim tissue changes following connective tissue grafting and two‐stage implant placement. A randomized clinical trial	J Clin Periodontol	1	2	2	1	1	1	1	2	48	1	4	7.478	1	6	1	1	0	4	Greece	Europe	1	0	na																		3	3
222	DOI: 10.1097/ID.0000000000000918	Warisara Ouyyamwongs, Narit Leepong, Srisurang Suttapreyasri	Ouyyamwongs et al. 2019	Alveolar Ridge Preservation Using Autologous Demineralized Tooth Matrix and Platelet-Rich Fibrin Versus Platelet-Rich Fibrin Alone: A Split-Mouth Randomized Controlled Clinical Trial	Implant Dent	2	2	2	2	1	1	1	2	12	0	1	3	1	7	1	0	0	3	Thailand	Asia	1	0	na																		3	3
223	DOI: 10.11607/jomi.7667	Moustafa Abdou Elsyad, Hesham Ebrahim Alameldeen, Ehab Abdelnabi Elsaih	Elsyad et al. 2019	Four-implant–supported fixed prosthesis and milled bar overdentures for rehabilitation of the edentulous mandible: A 1-year randomized controlled clinical and radiographic study	Int J Oral Max Impl	2	2	2	1	1	1	1	2	36	0	4	2.912	1	15	1	0	0	3	Egypt	Africa	1	1	1	1	1	1	1	1	1	1	1	1	1	1	1	1	1	1	1	1	3	3
224	DOI: 10.1111/clr.13493	Theofilos Koutouzis, Bashar Adeinat, Abdulaziz Ali	Koutouzis et al. 2019	The influence of abutment macro‐design on clinical and radiographic peri‐implant tissue changes for guided, placed, and restored implants: A 1‐year randomized controlled trial	Clin Oral Impl Res	2	2	2	1	1	1	1	2	28	1	2	5.021	1	3	1	1	0	3	USA	North America	1	1	1	0	0	0	0	0	0	0	0	0	0	1	1	1	1	1	1	1	1	1
225	DOI: 10.1111/cid.12796	David Furze, Ashley Byrne, Sonia Alam, Urs Brägger, Daniel Wismeijer, Julia-Gabriela Wittneben	Furze et al. 2019	Influence of the fixed implant-supported provisional phase on the esthetic final outcome of implant-supported crowns: 3-year results of a randomized controlled clinical trial	Clin Implant Dent Relat Res	2	2	2	1	1	1	1	2	20	0	2	4.259	0	11	1	0	0	6	United Kingdom	Europe	1	0	na																		3	3
226	DOI: 10.1111/clr.13492	Daniel S. Thoma, Stefan P. Bienz, Michael Payer, Jürg Hüsler, Patrick R. Schmidlin, Christoph H. F. Hämmerle, Norbert Jakse, Ronald E. Jung	Thoma et al. 2019	Randomized clinical study using xenograft blocks loaded with bone morphogenetic protein‐2 or autogenous bone blocks for ridge augmentation – A three‐dimensional analysis	Clin Oral Impl Res	2	2	2	1	1	1	2	2	24	1	2	5.021	1	14	1	0	0	8	Switzerland	Europe	1	1	1	0	0	0	0	0	1	0	0	0	0	1	1	1	1	0	0	0	3	3
227	DOI: 10.1111/jcpe.13153	Arif Salman, Sejal Thacker, Satoko Rubin, Ajay Dhingra, Effie Ioannidou, Gian Pietro Schincaglia	Salman et al. 2019	Immediate versus delayed loading of mandibular implant-retained overdentures: A 60‐month follow‐up of a randomized clinical trial	J Clin Periodontol	1	2	2	1	1	1	1	2	30	1	2	7.478	1	19	1	1	0	6	USA	North America	1	0	na																		2	2
228	DOI: 10.1111/jcpe.13147	Jun‐Yu Shi, Yuan Li, Shi‐Chong Qiao, Ying‐Xin Gu, Yao‐Yang Xiong, Hong‐Chang Lai	Shi et al. 2019	Short versus longer implants with osteotome sinus floor elevation for moderately atrophic posterior maxillae: A 1‐year randomized clinical trial	J Clin Periodontol	1	2	2	1	1	1	1	3	75	1	1	7.478	1	21	1	1	1	6	China	Asia	1	1	1	1	1	1	1	1	1	1	1	1	1	1	0	1	1	1	1	0	3	3
229	DOI: 10.1111/clr.13458	Guy Huynh‐Ba, Ashley B. Hoders, David J. Meister, Thomas J. Prihoda, Michael P. Mills, Brian L. Mealey, David L. Cochran	Huynh‐Ba et al. 2019	Esthetic, clinical, and radiographic outcomes of two surgical approaches for single implant in the esthetic area: 1‐year results of a randomized controlled trial with parallel design	Clin Oral Impl Res	2	2	2	1	1	1	1	2	46	1	2	5.021	1	16	0	1	0	7	USA	North America	1	1	1	1	1	1	1	1	1	1	1	1	1	1	1	1	1	1	1	1	3	3
230	DOI: 10.1002/JPER.19-0160	Bernardo Carvalho Dutra, Alcione Maria Soares Dutra Oliveira, Peterson Antônio Dutra Oliveira, Luís Otávio Miranda Cota, Juliana Oliveira Silveira, Fernando Oliveira Costa	Dutra et al. 2019	Effects of topical application of 1% sodium alendronate gel in the surgical treatment of periodontal intrabony defects: A 6-month randomized controlled clinical trial	J Periodontol	1	1	2	2	1	1	1	2	32	1	1	4.494	1	5	1	1	0	6	Brasil	South America	1	1	1	1	1	1	1	1	1	1	1	1	1	1	1	1	1	1	1	1	3	3
231	DOI: 10.1111/jcpe.13107	Xuan Zhou, Mei Lin, Dongxue Zhang, Yiqing Song, Zuomin Wang	Zhou et al. 2019	Efficacy of Er:YAG laser on periodontitis as an adjunctive non-surgical treatment: A split‐mouth randomized controlled study	J Clin Periodontol	1	1	2	2	1	2	1	2	27	1	1	7.478	1	14	1	1	1	5	China	Asia	1	1	1	1	1	1	1	1	1	1	1	1	1	1	1	1	1	1	1	1	3	3
232	DOI: 10.1111/cid.12770	Susanne Vogl, Marlene Stopper, Markus Hof, Kerstin Theisen, Walther A. Wegscheider, Martin Lorenzoni	Vogl et al. 2019	Immediate occlusal vs nonocclusal loading of implants: A randomized prospective clinical pilot study and patient centered outcome after 36 months	Clin Implant Dent Relat Res	2	2	1	1	1	1	1	2	20	0	4	4.259	0	8	1	0	1	6	Austria	Europe	1	0	na																		3	3
233	DOI: 10.1111/clr.13435	Dechawat Kaewsiri, Soontra Panmekiate, Keskanya Subbalekha, Nikos Mattheos, Atiphan Pimkhaokham	Kaewsiri et al. 2019	The accuracy of static vs. dynamic computer‐assisted implant surgery in single tooth space: A randomized controlled trial	Clin Oral Impl Res	2	2	2	1	1	1	1	2	60	1	1	5.021	0	80	1	1	0	5	Thailand	Asia	1	0	na																		3	3
234	DOI: 10.1111/jcpe.13125	Marco Clementini, Agnese Agostinelli, Walter Castelluzzo, Federica Cugnata, Fabio Vignoletti, Massimo De Sanctis	Clementini et al. 2019	The effect of immediate implant placement on alveolar ridge preservation compared to spontaneous healing after tooth extraction: Radiographic results of a randomized controlled clinical trial	J Clin Periodontol	1	2	2	1	1	1	1	3	30	1	1	7.478	1	32	1	1	0	6	Italy	Europe	1	1	1	1	1	1	1	1	1	1	1	1	1	1	1	1	1	1	1	1	3	3
235	DOI: 10.1111/cid.12783	Hanqing Liu, Renzhang Liu, Mingzhen Wang, Jianjun Yang	Liu et al. 2019	Immediate implant placement combined with maxillary sinus floor elevation utilizing the transalveolar approach and nonsubmerged healing for failing teeth in the maxillary molar area: A randomized controlled trial clinical study with one-year follow-up	Clin Implant Dent Relat Res	2	2	2	1	1	1	1	2	68	0	1	4.259	1	11	1	0	0	4	China	Asia	1	0	na																		3	3
236	DOI: 10.1111/clr.13450	Sergio Spinato, Claudio Stacchi, Teresa Lombardi, Fabio Bernardello, Marcello Messina, Davide Zaffe	Spinato et al. 2019	Biological width establishment around dental implants is influenced by abutment height irrespective of vertical mucosal thickness: A cluster randomized controlled trial	Clin Oral Impl Res	2	2	2	4	1	1	2	4	70	1	4	5.021	1	49	1	1	0	6	Italy	Europe	1	0	na																		3	3
237	DOI: 10.1111/jre.12656	David M. Thompson, Hsi‐Ming Lee, Julie A. Stoner, Lorne M. Golub, Pirkka V. Nummikoski, Jeffrey B. Payne	Thompson et al. 2019	Loss of alveolar bone density in postmenopausal, osteopenic women is associated with circulating levels of gelatinases	J Periodont Res	1	1	2	1	1	2	1	2	128	1	1	3.946	1	8	1	1	0	6	USA	North America	1	0	na																		1	2
238	DOI: 10.1111/jcpe.13119	Ana Messias, Salomão Rocha, Wilfried Wagner, Jörg Wiltfang, Maximilian Moergel, Eleonore Behrens, Pedro Nicolau, Fernando Guerra	Messias et al. 2019	Peri‐implant marginal bone loss reduction with platform-switching components: 5‐Year post‐loading results of an equivalence randomized clinical trial	J Clin Periodontol	1	2	2	1	1	1	2	2	68	1	1	7.478	1	19	1	1	0	8	Portugal	Europe	1	1	1	1	1	1	1	1	1	1	1	1	1	1	0	1	1	1	1	1	3	3
239	DOI: 10.1111/clr.13443	Alexandre Pico, Pablo Martín‐Lancharro, Leticia Caneiro, Lourdes Nóvoa, Pilar Batalla, Juan Blanco	Pico et al. 2019	Influence of abutment height and implant depth position on interproximal peri‐implant bone in sites with thin mucosa: A 1‐year randomized clinical trial	Clin Oral Impl Res	2	2	2	1	1	1	1	2	33	1	2	5.021	1	25	1	0	0	6	Spain	Europe	1	1	1	0	0	0	0	0	1	1	1	1	1	1	1	1	1	0	0	0	3	3
240	DOI: 10.1002/JPER.18-0741	David H. Moisa, Julie A. Connolly, Bin Cheng, Evanthia Lalla	Moisa et al. 2019	Impact of connective tissue graft thickness on surgical outcomes: A pilot randomized clinical trial	J Periodontol	1	1	1	1	1	1	1	2	30	1	4	4.494	1	2	0	1	1	4	USA	North America	1	1	1	1	1	1	1	1	1	1	1	1	1	1	1	1	1	1	1	1	3	3
241	DOI: 10.1002/JPER.18-0385	Koula Asimakopoulou, Matthew Nolan, Claire McCarthy, Jonathan T. Newton	Asimakopoulou et al. 2019	The effect of risk communication on periodontal treatment outcomes: A randomized controlled trial	J Periodontol	1	1	2	1	1	2	1	3	97	1	1	4.494	1	9	1	1	0	4	United Kingdom	Europe	1	1	1	1	1	1	1	1	1	1	1	1	1	1	0	1	1	1	1	1	1	2
242	DOI: 10.1111/cid.12776	Bader K. AlZarea	AlZarea 2019	Randomized controlled clinical investigation on the association between personality profiles and the impacts of two types of maxillary anterior implant-supported crown restorations on daily living and dental satisfaction	Clin Implant Dent Relat Res	2	2	2	1	1	2	1	2	170	0	4	4.259	1	2	1	0	0	1	Saudi Arabia	Asia	1	0	na																		3	3
243	DOI: 10.1111/clr.13436	Jae‐Kook Cha, Young Woo Song, Su‐Hyun Park, Ronald E. Jung, Ui‐Won Jung, Daniel S. Thoma	Cha et al. 2019	Alveolar ridge preservation in the posterior maxilla reduces vertical dimensional change: A randomized controlled clinical trial	Clin Oral Impl Res	2	2	2	1	1	1	1	2	40	1	1	5.021	1	36	1	1	0	6	Korea	Asia	1	1	1	1	1	1	1	1	1	1	1	1	1	1	1	1	1	1	1	1	3	3
244	DOI: 10.1111/jcpe.13110	Hari Petsos, Petra Ratka‐Krüger, Erik Neukranz, Peter Raetzke, Peter Eickholz, Katrin Nickles	Petsos et al. 2019	Infrabony defects 20 years after open flap debridement and guided tissue regeneration	J Clin Periodontol	1	1	2	5	1	1	1	2	16	1	1	7.478	0	19	1	1	0	6	Germany	Europe	1	1	0	1	1	1	1	1	1	1	1	1	1	1	0	1	1	1	1	1	3	3
245	DOI: 10.1111/jcpe.13094	Johan P. Woelber, Maximilian Gärtner, Lilian Breuninger, Annette Anderson, Daniel König, Elmar Hellwig, Ali Al‐Ahmad, Kirstin Vach, Andreas Dötsch, Petra Ratka‐Krüger, Christian Tennert	Woelber et al. 2019	The influence of an anti‐inflammatory diet on gingivitis. A randomized controlled trial	J Clin Periodontol	1	1	2	1	1	2	1	2	30	1	1	7.478	1	56	1	1	0	11	Germany	Europe	1	1	1	0	0	0	0	0	1	1	1	1	1	1	1	1	1	1	1	1	3	3
246	DOI: 10.11607/jomi.6927	Saba Sameeh Ghazal, Guy Huynh-Ba, Tara Aghaloo, Serge Dibart, Stuart Froum, Robert O'Neal, David Cochran	Ghazal et al. 2019	A Randomized, Controlled, Multicenter Clinical Study Evaluating The Crestal Bone Level Change Of SLActive Bone Level Ø 3.3 mm Implants Compared To SLActive Bone Level Ø 4.1 mm Implants For Single-Tooth Replacement	Int J Oral Max Impl	2	2	2	1	1	1	2	2	50	0	2	2.912	1	2	1	0	1	7	USA	North America	1	1	1	1	1	1	1	1	1	1	1	1	0	1	0	1	1	1	1	1	4	2
247	DOI: 10.1111/clr.13428	Mario Aimetti, Giulia Maria Mariani, Francesco Ferrarotti, Elena Ercoli, Chun Ching Liu, Federica Romano	Aimetti et al. 2019	Adjunctive efficacy of diode laser in the treatment of peri-implant mucositis with mechanical therapy: A randomized clinical trial	Clin Oral Impl Res	2	2	2	1	1	2	1	2	220	1	3	5.021	1	26	0	0	0	6	Italy	Europe	1	1	0	1	1	1	1	1	1	1	1	1	1	1	1	1	1	1	1	1	3	3
248	DOI: 10.1111/clr.13426	Istvan A. Urban, Bastian Wessing, Nuria Alández, Silvio Meloni, Oscar González‐Martin, Giovanni Polizzi, Igancio Sanz‐Sanchez, Eduardo Montero, Werner Zechner	Urban et al. 2019	A multicenter randomized controlled trial using a novel collagen membrane for guided bone regeneration at dehisced single implant sites: Outcome at prosthetic delivery and at 1‐year follow‐up	Clin Oral Impl Res	2	2	2	1	1	1	2	2	64	1	2	5.021	1	12	0	0	0	9	USA	North America	1	1	1	1	1	1	1	1	1	1	1	1	1	1	1	1	1	1	1	1	3	3
249	DOI: 10.1111/cid.12741	Antonio J. Flichy-Fernández, Juan A. Blaya-Tárraga, Francisco O'Valle, Miguel Padial-Molina, Miguel Peñarrocha-Diago, Pablo Galindo-Moreno	Flichy-Fernández et al. 2019	Sinus floor elevation using particulate PLGA-coated biphasic calcium phosphate bone graft substitutes: A prospective histological and radiological study	Clin Implant Dent Relat Res	2	2	2	1	1	1	1	2	36	0	2	4.259	1	15	1	1	0	6	Spain	Europe	1	1	1	1	1	1	1	1	1	1	1	1	1	1	1	1	1	1	1	1	3	3
250	DOI: 10.1111/cid.12748	Mohamed Mounir, Mahmoud Shalash, Samy Mounir, Yasmine Nassar, Omar El Khatib	Mounir et al. 2019	Assessment of three dimensional bone augmentation of severely atrophied maxillary alveolar ridges using prebent titanium mesh vs customized poly-ether-ether-ketone (PEEK) mesh: A randomized clinical trial	Clin Implant Dent Relat Res	2	2	2	1	1	1	1	2	16	0	4	4.259	0	21	0	0	0	5	Egypt	Africa	1	0	na																		3	3
251	DOI: 10.11607/jomi.6318	Mindy S Gil, Shigemi Ishikawa-Nagai, Hawazin W Elani, John D Da Silva, David M Kim, Dennis Tarnow, Ulrike Schulze-Späte, Cleber Silva, Nurit Bittner	Gil et al. 2019	Comparison of the Color Appearance of Peri-implant Soft Tissue with Natural Gingiva Using Anodized Pink-Neck Implants and Pink Abutments: A Prospective Clinical Trial	Int J Oral Max Impl	2	2	2	1	1	1	2	2	40	0	2	2.912	1	8	1	0	0	9	USA	North America	1	1	1	1	1	1	1	1	1	1	1	1	1	1	1	1	1	0	0	0	3	3
252	DOI: 10.1111/cid.12740	Gerardo Mendoza-Azpur, Andres de la Fuente, Elizabeth Chavez, Erick Valdivia, Ismael Khouly	Mendoza-Azpur et al. 2019	Horizontal ridge augmentation with guided bone regeneration using particulate xenogenic bone substitutes with or without autogenous block grafts: A randomized controlled trial	Clin Implant Dent Relat Res	2	2	2	1	1	1	1	2	42	0	3	4.259	1	42	1	0	1	5	Peru	South America	1	1	1	1	1	1	1	1	1	1	1	1	1	1	0	1	1	1	1	1	3	3
253	DOI: 10.1111/clr.13423	Deuk‐Won Jo, Young‐Dan Cho, Yang‐Jo Seol, Yong‐Moo Lee, Hyo‐Jung Lee, Young‐Kyun Kim	Jo et al. 2019	A randomized controlled clinical trial evaluating efficacy and adverse events of different types of recombinant human bone morphogenetic protein‐2 delivery systems for alveolar ridge preservation	Clin Oral Impl Res	2	2	2	1	1	1	2	2	64	1	1	5.021	1	14	1	0	0	6	Korea	Asia	1	1	1	1	1	1	1	1	1	1	1	1	1	1	1	1	1	1	1	1	3	3
254	DOI: 10.1002/JPER.18-0284	Ronaldo Barcellos de Santana, Edgard de Mello Fonseca, Maira B. Furtado, Carolina Miller Mattos de Santana, Serge Dibart	de Santana et al. 2019	Single-stage advanced versus rotated flaps in the treatment of gingival recessions: A 5-year longitudinal randomized clinical trial	J Periodontol	1	1	2	1	1	1	1	2	36	1	3	4.494	1	4	1	1	0	5	Brasil	South America	1	0	na																		3	3
255	DOI: 10.1111/jcpe.13103	George Pelekos, Jean Zhiyin Lu, Dominic King Lun Ho, Filippo Graziani, Francesco Cairo, Pierpaolo Cortellini, Maurizio S. Tonetti	Pelekos et al. 2019	Aesthetic assessment after root coverage of multiple adjacent recessions with coronally advanced flap with adjunctive collagen matrix or connective tissue graft: Randomized clinical trial	J Clin Periodontol	1	1	2	1	1	1	2	2	185	1	2	7.478	1	11	1	1	0	7	China	Asia	1	1	1	0	0	0	0	0	1	1	1	1	1	1	1	1	1	1	1	1	3	3
256	DOI: 10.1111/jre.12651	Bruna F. R. Ferraz, Vitor T. Stuani, Euloir Passanezi, Carla A. Damante, Sebastião L. A. Greghi, Maria Lúcia R. de Rezende, Mariana S. R. Zangrando, Ivania K. C. Arruda, Adriana C. P. Sant'Ana	Ferraz et al. 2019	Osteogenic cells transfer improving root coverage: A randomized clinical trial	J Periodont Res	1	1	2	1	1	1	1	2	15	1	4	3.946	1	0	1	1	0	9	Brasil	South America	1	1	1	1	1	1	1	1	1	1	1	1	1	1	1	1	1	1	1	1	3	3
257	DOI: 10.1111/cid.12735	Riccardo D. Kraus, Alyssa Epprecht, Christoph H.F. Hämmerle, Irena Sailer, Daniel S. Thoma	Kraus et al. 2019	Cemented vs screw-retained zirconia-based single implant reconstructions: A 3-year prospective randomized controlled clinical trial	Clin Implant Dent Relat Res	2	2	2	1	1	1	1	2	44	0	2	4.259	1	16	0	0	1	5	Switzerland	Europe	1	1	0	0	0	0	0	0	0	0	0	0	0	1	0	1	1	1	1	1	3	3
258	DOI: 10.1111/cid.12749	Jan Hall, Jessica Neilands, Julia R. Davies, Annika Ekestubbe, Bertil Friberg	Hall et al. 2019	A randomized, controlled, clinical study on a new titanium oxide abutment surface for improved healing and soft tissue health	Clin Implant Dent Relat Res	2	2	2	2	1	1	1	2	35	0	2	4.259	1	28	1	0	0	5	Sweden	Europe	1	1	1	1	1	1	1	1	1	1	1	1	1	1	1	1	1	1	1	0	3	3
259	DOI: 10.1111/clr.13420	Yuan Li, Shi‐Chong Qiao, Ying‐Xin Gu, Xiao‐Meng Zhang, Jun‐Yu Shi, Hong‐Chang Lai	Li et al. 2019	A novel semiautomatic segmentation protocol to evaluate guided bone regeneration outcomes: A pilot randomized, controlled clinical trial	Clin Oral Impl Res	2	2	1	1	1	1	1	2	36	1	1	5.021	1	0	1	0	0	6	China	Asia	1	0	na																		3	3
260	DOI: 10.1111/cid.12724	Hossein Kashani, Jack Hilon, Mahdi Hasan Rasoul, Bertil Friberg	Kashani et al. 2019	Influence of a single preoperative dose of antibiotics on the early implant failure rate. A randomized clinical trial	Clin Implant Dent Relat Res	2	2	2	1	1	1	2	2	447	0	4	4.259	1	18	1	0	0	4	Sweden	Europe	1	0	na																		2	2
261	DOI: 10.1111/jcpe.13095	Beatriz de Tapia, Cristina Valles, Tiago Ribeiro-Amaral, Carolina Mor, David Herrera, Mariano Sanz, José Nart	de Tapia et al. 2019	The adjunctive effect of a titanium brush in implant surface decontamination at peri‐implantitis surgical regenerative interventions: A randomized controlled clinical trial	J Clin Periodontol	1	2	2	1	1	2	1	2	30	1	2	7.478	1	46	1	1	0	7	Spain	Europe	1	1	1	1	1	1	1	1	1	1	1	1	1	1	0	1	1	1	1	1	3	3
262	DOI: 10.11607/prd.3516	Elizabeth Felts Randall, Ramzi V Abou-Arraj, Nico Geurs, Russell Griffin, Michael Reddy, Mia Geisinger	Randall et al. 2019	The Effect of Dental Implant Collar Design on Crestal Bone Loss at 1 Year After Implant Placement	Int J Periodontics Restorative Dent	1	2	2	1	1	1	1	2	58	0	2	2.227	1	4	1	0	0	6	USA	North America	1	1	1	1	1	1	1	1	0	0	0	0	0	1	0	1	1	1	1	1	3	3
263	DOI: 10.11607/jomi.7318	Daliah Salem, Abdulmonem Alshihri, Emilio Arguello, Ronald E Jung, Hamed A Mohmed, Bernard Friedland	Salem et al. 2019	Volumetric Analysis of Allogenic and Xenogenic Bone Substitutes Used in Maxillary Sinus Augmentations Utilizing Cone Beam CT: A Prospective Randomized Pilot Study	Int J Oral Max Impl	2	2	1	1	1	1	1	2	17	0	4	2.912	1	7	1	0	0	4	USA	North America	1	0	na																		3	3
264	DOI: 10.1111/jcpe.13088	Alberto Pulcini, Juan Bollaín, Ignacio Sanz-Sánchez, Elena Figuero, Bettina Alonso, Mariano Sanz, David Herrera	Pulcini et al. 2019	Clinical effects of the adjunctive use of a 0.03% chlorhexidine and 0.05% cetylpyridinium chloride mouth rinse in the management of peri-implant disease: A randomized clinical trial	J Clin Periodontol	1	2	2	1	1	2	1	2	54	1	2	7.478	1	33	1	1	0	7	Spain	Europe	1	1	1	1	1	1	1	1	1	1	1	1	1	1	1	1	1	1	1	1	3	3
265	DOI: 10.1111/jcpe.13085	Marlon M. Montenegro, Ingrid W. J. Ribeiro, Cassio Kampits, Marco A. L. Saffi, Mariana V. Furtado, Carisi A. Polanczyk, Alex N. Haas, Cassiano K. Rösing	Montenegro et al. 2019	Randomized controlled trial of the effect of periodontal treatment on cardiovascular risk biomarkers in patients with stable coronary artery disease: Preliminary findings of 3 months	J Clin Periodontol	1	1	2	1	1	2	1	2	90	1	1	7.478	1	32	1	1	0	8	Brasil	South America	1	1	1	1	1	1	1	1	1	1	1	1	1	1	1	1	1	1	1	1	3	3
266	DOI: 10.1111/jcpe.13086	Atsushi Saito, Takahiro Bizenjima, Takahiro Takeuchi, Eiichi Suzuki, Masahiro Sato, Kouki Yoshikawa, Yurie Kitamura, Daisuke Matsugami, Hideto Aoki, Daichi Kita, Kentaro Imamura, Daisuke Irokawa, Fumi Seshima, Sachiyo Tomita	Saito et al. 2019	Treatment of intrabony periodontal defects using rhFGF-2 in combination with deproteinized bovine bone mineral or rhFGF-2 alone: A 6-month randomized controlled trial	J Clin Periodontol	1	1	2	1	1	1	2	2	32	1	1	7.478	1	24	1	1	0	14	Japan	Asia	1	1	0	1	1	1	1	1	1	1	1	1	1	1	1	1	1	1	1	1	3	3
267	DOI: 10.1111/cid.12721	Geessien C. Boven, Caroline M. Speksnijder, Henny J.A. Meijer, Arjan Vissink, Gerry M. Raghoebar	Boven et al. 2019	Masticatory ability improves after maxillary implant overdenture treatment: A randomized controlled trial with 1-year follow-up	Clin Implant Dent Relat Res	2	2	2	1	1	1	1	2	50	0	4	4.259	1	5	1	1	0	5	Netherlands	Europe	1	0	na																		3	3
268	DOI: 10.1111/clr.13413	Jens Hartlev, Rubens Spin‐Neto, Søren Schou, Flemming Isidor, Sven Erik Nørholt	Hartlev et al. 2019	Cone beam computed tomography evaluation of staged lateral ridge augmentation using platelet‐rich fibrin or resorbable collagen membranes in a randomized controlled clinical trial	Clin Oral Impl Res	2	2	2	1	1	1	1	2	27	1	2	5.021	0	16	1	0	0	5	Denmark	Europe	1	0	na																		3	3
269	DOI: 10.1111/jcpe.13079	Alexandre Hugo Llanos, Vítor Marques Sapata, Ronald E. Jung, Christoph H. Hämmerle, Daniel S. Thoma, João Batista César Neto, Claudio Mendes Pannuti, Giuseppe Alexandre Romito	Llanos et al. 2019	Comparison between two bone substitutes for alveolar ridge preservation after tooth extraction: Cone-beam tomography results of a non-inferiority trial	J Clin Periodontol	1	2	2	1	1	1	1	2	66	1	2	7.478	1	20	0	1	0	7	Brasil	South America	1	1	1	1	1	1	1	1	1	1	1	1	1	1	0	1	1	1	1	1	3	3
270	DOI: 10.1111/cid.12713	Elton Carlos Pichotano, Rafael Scaf de Molon, Ricardo Violante de Souza, Rupert S. Austin, Elcio Marcantonio, Daniela Leal Zandim-Barcelos	Pichotano et al. 2019	Evaluation of L-PRF combined with deproteinized bovine bone mineral for early implant placement after maxillary sinus augmentation: A randomized clinical trial	Clin Implant Dent Relat Res	2	2	2	2	1	1	1	2	12	0	2	4.259	1	41	1	1	0	6	Brasil	South America	1	1	1	1	1	1	1	1	1	1	1	1	1	1	1	1	1	1	1	1	3	3
271	DOI: 10.1111/cid.12717	Marco Toia, Michele Stocchero, Jonas P. Becktor, Bruno Chrcanovic, Ann Wennerberg	Toia et al. 2019	Implant vs abutment level connection in implant supported screw-retained fixed partial dentures with cobalt-chrome framework: 1-year interim results of a randomized clinical study	Clin Implant Dent Relat Res	2	2	2	1	1	1	1	2	50	0	2	4.259	1	10	1	1	0	5	Sweden	Europe	1	1	1	1	1	1	1	1	1	1	1	1	1	1	1	1	1	1	1	1	3	3
272	DOI: 10.1111/jcpe.13074	Filippo Graziani, Stefano Gennai, Morena Petrini, Laura Bettini, Maurizio Tonetti	Graziani et al. 2019	Enamel matrix derivative stabilizes blood clot and improves clinical healing in deep pockets after flapless periodontal therapy: A Randomized Clinical Trial	J Clin Periodontol	1	1	2	1	1	2	1	2	38	1	2	7.478	1	33	1	1	1	5	Italy	Europe	1	1	1	0	0	0	0	0	1	1	1	1	1	0	0	0	0	0	0	0	3	3
273	DOI: 10.1111/clr.13405	Suzana Peres Pimentel, Fernanda Vieira Ribeiro, Renato Correa Casarin, Fabiano Ribeiro Cirano, Vanessa Haguihara Luchesi, Vanessa Gallego Arias Pecorari, Marcio Zaffalon Casati	Pimentel et al. 2019	Triclosan‐containing fluoride toothpaste on clinical parameters and osteo‐inflammatory mediators when applied in a stent during experimental peri‐implant mucositis in smokers	Clin Oral Impl Res	2	2	2	3	1	2	1	2	26	1	1	5.021	1	2	1	1	0	7	Brasil	South America	1	1	1	1	1	1	1	1	1	1	1	1	1	1	1	1	1	0	0	0	3	3
274	DOI: 10.1002/JPER.18-0496	Amruta A. Joshi, Ashvini M. Padhye, Himani S. Gupta	Joshi et al. 2019	Platelet derived growth factor-BB levels in gingival crevicular fluid of localized intrabony defect sites treated with platelet rich fibrin membrane or collagen membrane containing recombinant human platelet derived growth factor-BB: A randomized clinical and biochemical study	J Periodontol	1	1	2	1	1	1	1	2	20	1	4	4.494	1	8	1	1	0	3	India	Asia	1	1	1	1	1	1	1	1	1	1	1	1	1	1	1	1	1	1	1	1	3	3
275	DOI: 10.1111/clr.13403	Wim Slot, Gerry M. Raghoebar, Marco S. Cune, Arjan Vissink, Henny J. A. Meijer	Slot et al. 2019	Four or six implants in the maxillary posterior region to support an overdenture: 5‐year results from a randomized controlled trial	Clin Oral Impl Res	2	2	2	1	1	1	1	2	66	1	2	5.021	0	29	0	1	0	5	Netherlands	Europe	1	0	na																		3	3
276	DOI: 10.1111/cid.12707	Eli E. Machtei, Yaniv Mayer, Jacob Horwitz, Hadar Zigdon-Giladi	Machtei et al. 2019	Prospective randomized controlled clinical trial to compare hard tissue changes following socket preservation using alloplasts, xenografts vs no grafting: Clinical and histological findings	Clin Implant Dent Relat Res	2	2	2	1	1	1	1	3	33	0	2	4.259	1	32	1	1	0	4	Israel	Asia	1	0	na																		3	3
277	DOI: 10.1111/clr.13400	Nikolaos Donos, Attila Horvath, Elena Calciolari, Nikos Mardas	Donos et al. 2019	Immediate provisionalization of bone level implants with a hydrophilic surface. A five‐year follow‐up of a randomized controlled clinical trial	Clin Oral Impl Res	2	2	2	1	1	1	1	2	24	1	2	5.021	0	12	0	1	0	4	United Kingdom	Europe	1	0	na																		2	2
278	DOI: 10.1111/clr.13399	Faris Younes, Aryan Eghbali, Thomas De Bruyckere, Roberto Cleymaet, Jan Cosyn	Younes et al. 2019	A randomized controlled trial on the efficiency of free‐handed, pilot‐drill guided and fully guided implant surgery in partially edentulous patients	Clin Oral Impl Res	2	2	2	1	1	1	2	3	33	1	2	5.021	1	30	1	0	0	5	Belgium	Europe	1	0	na																		1	2
279	DOI: 10.1097/ID.0000000000000844	Kang-Mi Pang, Jeong-Keun Lee, Seong-Ho Choi, Young-Kyun Kim, Bong-Ju Kim, Jong-Ho Lee	Pang et al. 2019	Maxillary Sinus Augmentation With Calcium Phosphate Double-Coated Anorganic Bovine Bone: Comparative Multicenter Randomized Clinical Trial With Histological and Radiographic Evaluation	Implant Dent	2	2	2	1	1	1	2	2	25	0	1	3	1	7	0	0	0	6	Korea	Asia	1	0	na																		3	3
280	DOI: 10.1111/clr.13391	Jahan Abtahi, Gustav Henefalk, Per Aspenberg	Abtahi et al. 2019	Impact of a zoledronate coating on early post‐surgical implant stability and marginal bone resorption in the maxilla—A split-mouth randomized clinical trial	Clin Oral Impl Res	2	2	2	2	1	1	1	2	16	1	1	5.021	1	6	0	0	0	3	Sweden	Europe	1	0	na																		3	3
281	DOI: 10.1002/JPER.18-0216	Ali Gürkan, Gözde Peker Tekdal, Nagihan Bostancı, Georgios N. Belibasakis	Gürkan et al. 2019	Cytokine, chemokine, and growth factor levels in peri-implant sulcus during wound healing and osseointegration after piezosurgical versus conventional implant site preparation: Randomized, controlled, split-mouth trial	J Periodontol	1	2	2	2	1	1	1	2	15	1	2	4.494	1	12	1	1	1	4	Turkey	Asia	1	0	na																		3	3
282	DOI: 10.11607/prd.3792	Andrea Laass, Irena Sailer, Jürg Hüsler, Christoph Hf Hämmerle, Daniel S Thoma	Laass et al. 2019	Randomized Controlled Clinical Trial of All-Ceramic Single-Tooth Implant Reconstructions Using Modified Zirconia Abutments: Results at 5 Years After Loading	Int J Periodontics Restorative Dent	1	2	1	1	1	1	1	2	20	0	2	2.227	1	12	1	0	0	5	Switzerland	Europe	1	0	na																		3	3
283	DOI: 10.1186/s40729-018-0150-6	Giuseppe Allocca, Diana Pudylyk, Fabrizio Signorino, Giovanni Battista Grossi, Carlo Maiorana	Allocca et al. 2018	Effectiveness and compliance of an oscillating-rotating toothbrush in patients with dental implants: a randomized clinical trial	Int J Implant Dent	2	2	2	1	1	2	1	2	80	0	3	2.984	1	3	1	0	0	5	Italy	Europe	1	1	1	0	0	0	0	0	1	1	1	1	1	1	0	1	1	1	1	1	3	3
284	DOI: 10.11607/jomi.6732	Kritsada Weerapong, Siripong Sirimongkolwattana, Thanapat Sastraruji, Pathawee Khongkhunthian	Weerapong et al. 2018	Comparative study of immediate loading on short dental implants and conventional dental implants in the posterior mandible: A randomized clinical trial	Int J Oral Max Impl	2	2	2	1	1	1	1	2	46	0	1	2.912	1	29	0	0	0	4	Thailand	Asia	1	0	na																		3	3
285	DOI: 10.11607/jomi.7116	Ji-Su Oh, Yo-Seob Seo, Gyeong-Je Lee, Jae-Seek You, Su-Gwan Kim	Oh et al. 2018	A Comparative Study with Biphasic Calcium Phosphate to Deproteinized Bovine Bone in Maxillary Sinus Augmentation: A Prospective Randomized and Controlled Clinical Trial	Int J Oral Max Impl	2	2	2	1	1	1	1	2	56	0	1	2.912	1	19	0	0	0	5	Korea	Europe	1	0	na																		3	3
286	DOI: 10.11607/jomi.7112	Shunsuke Kawakami, Niklaus P Lang, Mauro Ferri, Karol Alí Apaza Alccayhuaman, Daniele Botticelli	Kawakami et al. 2019	Influence of the height of the antrostomy in sinus floor elevation assessed by cone beam computed tomography- a randomized clinical trial	Int J Oral Max Impl	2	2	2	1	1	1	1	2	24	0	2	2.912	1	35	0	0	0	5	Italy	Europe	1	1	1	1	1	1	1	1	1	1	1	1	1	1	1	1	1	1	1	1	3	3
287	DOI: 10.1002/JPER.18-0475	Chrysi Stavropoulou, Reem N. Atout, Meredith Brownlee, Robert J. Schroth, Anastasia Kelekis-Cholakis	Stavropoulou et al. 2019	A randomized clinical trial of cyanoacrylate tissue adhesives in donor site of connective tissue grafts	J Periodontol	1	1	2	1	1	1	2	2	36	1	2	4.494	1	20	1	1	1	5	Canada	North America	1	0	na																		3	3
288	PMID: 30515484	Mauro Merli, Marco Moscatelli, Giorgia Mariotti, Umberto Pagliaro, Eugenia Raffaelli, Michele Nieri	Merli et al. 2018	Comparing membranes and bone substitutes in a one-stage procedure for horizontal bone augmentation. Three-year post-loading results of a double-blind randomised controlled trial	Eur J Oral Implantol	2	2	2	1	1	1	1	2	50	0	2	3.123	1	12	0	0	0	6	Italy	Europe	1	0	na																		1	1
289	PMID: 30515483	Marco Esposito, Anna Trullenque-Eriksson, Marco Tallarico	Esposito et al. 2018	Endodontic retreatment versus dental implants of teeth with an uncertain endodontic prognosis: 3-year results from a randomised controlled trial	Eur J Oral Implantol	2	2	2	1	1	1	1	2	20	0	2	3.123	1	10	1	0	0	3	Sweden	Europe	0	0	na																		3	3
290	PMID: 23304688	Silvio Mario Meloni, Giacomo De Riu, Milena Pisano, Nicola De Riu, Antonio Tullio	Meloni et l. 2018	Immediate versus delayed loading of single mandibular molars. One-year results from a randomised controlled trial	Eur J Oral Implantol	2	2	2	2	1	1	1	2	20	0	2	3.123	1	69	0	0	0	5	Italy	Europe	1	0	na																		3	3
291	PMID: 30515481	Marzio Todisco, Luca Sbricoli, Daniela Rita Ippolito, Marco Esposito	Todisco et al. 2018	Do we need abutments at immediately loaded implants supporting cross-arch fixed prostheses? Results from a 5-year randomised controlled trial	Eur J Oral Implantol	2	2	2	1	1	1	1	2	32	0	3	3.123	1	6	1	0	0	3	Italy	Europe	0	0	na																		3	3
292	PMID: 30515480	Pietro Felice, Carlo Barausse, Roberto Pistilli, Daniela Rita Ippolito, Marco Esposito	Felice et al. 2018	Short implants versus longer implants in vertically augmented posterior mandibles: result at 8 years after loading from a randomised controlled trial	Eur J Oral Implantol	2	2	2	1	1	1	1	2	60	0	2	3.123	1	33	1	0	0	5	Italy	Europe	0	0	na																		3	3
293	DOI: 10.1111/clr.13392	Sabrina Maniewicz, Elena Duvernay, Murali Srinivasan, Thomas Perneger, Martin Schimmel, Frauke Müller	Maniewicz et al. 2018	Effect of implant‐supported mandibular overdentures versus reline on masticatory performance and salivary flow rates in very old adults—A randomized clinical trial	Clin Oral Impl Res	2	2	2	1	1	1	1	2	16	1	1	5.021	1	8	1	1	0	7	Switzerland	Europe	1	1	1	1	1	1	1	1	1	1	1	1	1	1	0	1	1	1	1	1	3	3
294	DOI: 10.1002/JPER.18-0416	Girish H. Bodhare, Abhay P. Kolte, Rajashri A. Kolte, Prerna Y. Shirke	Bodhare et al. 2019 epub 2018	Clinical and radiographic evaluation and comparison of bioactive bone alloplast morsels when used alone and in combination with platelet-rich fibrin in the treatment of periodontal intrabony defects—A randomized controlled trial	J Periodontol	1	1	2	2	1	1	1	2	20	1	3	4.494	1	32	1	1	0	4	India	Asia	1	1	1	1	1	1	1	1	1	1	1	1	1	1	1	1	1	1	1	1	3	3
295	DOI: 10.1111/jre.12624	Amália Machado Bielemann, Raissa Micaella Marcello-Machado, Alessandra Julie Schuster, Otacílio Luiz Chagas Júnior, Altair Antoninha Del Bel Cury, Fernanda Faot	Bielemann et al. 2019 epub 2018	Healing differences in narrow diameter implants submitted to immediate and conventional loading in mandibular overdentures: A randomized clinical trial	J Periodont Res	1	2	2	1	1	1	1	2	20	1	2	3.946	1	8	1	0	0	6	Brasil	South America	1	1	0	1	1	1	1	1	1	1	1	1	1	1	1	1	1	1	1	1	3	3
296	DOI: 10.5051/jpis.2018.48.5.295	Eon-Jeong Park, Eun-Young Kwon, Hyun-Joo Kim, Ju-Youn Lee, Jeomil Choi, Ji-Young Joo	Park et al. 2018	Clinical and microbiological effects of the supplementary use of an erythritol powder air-polishing device in non-surgical periodontal therapy: a randomized clinical trial	J Periodontal Implant Sci	1	1	2	2	1	2	1	2	21	0	1	2.086	1	25	1	1	0	6	Korea	Asia	1	0	na																		3	3
297	DOI: 10.1111/cid.12668	Dong-Joo Sun, Hyun-Chang Lim, Dong-Woon Lee	Sun et al. 2019 epub 2018	Alveolar ridge preservation using an open membrane approach for sockets with bone deficiency: A randomized controlled clinical trial	Clin Implant Dent Relat Res	2	2	2	1	1	1	1	2	32	0	1	4.259	1	28	1	1	0	3	Korea	Asia	1	1	1	1	1	1	1	1	1	1	1	1	1	1	1	1	1	1	1	1	3	3
298	DOI: 10.1002/JPER.18-0373	Uislen B. Cadore, Mar.lia B. L. Reis, Sergio H. L. Martins, Marcos de M. Invernici, Arthur B. Novaes Jr., Mario Taba Jr., Daniela B. Palioto, Michel R. Messora, Sergio L. S. Souza	Cadore et al. 2019 epub 2018	Multiple sessions of antimicrobial photodynamic therapy associated with surgical periodontal treatment in patients with chronic periodontitis	J Periodontol	1	1	2	2	1	1	1	2	16	1	1	4.494	1	16	1	1	0	9	Brasil	South America	1	1	0	1	1	1	1	1	1	1	1	1	1	1	1	1	1	1	1	1	3	3
299	DOI: 10.1111/cid.12675	Rubens Ferreira de Albuquerque, Olivier Fromentin, Claire Lassauzay, Maria da Conceição Pereira Saraiva	de Albuquerque et al. 2019 epub 2018	Patient satisfaction versus retention of implant overdentures with two attachment systems: A randomized trial	Clin Implant Dent Relat Res	2	2	2	3	1	1	1	2	24	0	1	4.259	1	13	1	0	0	4	Brasil	South America	1	1	1	1	1	1	1	1	1	1	1	1	1	1	0	1	1	1	1	1	3	3
300	DOI: 10.1002/JPER.18-0041	Heather R. Hong, Chia-Yu Chen, David M. Kim, Eli E. Machtei	Hong et al. 2019 epub 2018	Ridge preservation procedures revisited: A randomized controlled trial to evaluate dimensional changes with two different surgical protocols	J Periodontol	1	2	2	1	1	1	1	2	30	1	2	4.494	1	16	1	1	0	4	USA	North America	1	0	na																		3	3
301	DOI: 10.1002/JPER.17-0491	Jimmy LianPing Mau, Evan Grodin, Jung-Jen Lin, Mark Chun-Jung Chen, Chung-Han Ho, David Cochran	Mau et al. 2019 epub 2018	A comparative, randomized, prospective, two-center clinical study to evaluate the clinical and esthetic outcomes of two different bone grafting techniques in early implant placement	J Periodontol	1	2	2	1	1	1	2	2	48	1	1	4.494	1	9	0	1	1	6	Taiwan	Asia	1	1	1	1	1	1	1	1	1	1	1	1	1	1	1	1	1	1	1	1	3	3
302	DOI: 10.1111/jcpe.13031	Małgorzata Pietruska, Anna Skurska, Łukasz Podlewski, Robert Milewski	Pietruska et al. 2019 epub 2018	Clinical evaluation of Miller class I and II recessions treatment with the use of modified coronally advanced tunnel technique with either collagen matrix or subepithelial connective tissue graft: A randomized clinical study	J Clin Periodontol	1	1	2	2	1	1	1	2	29	1	2	7.478	1	51	1	0	0	5	Poland	Europe	1	1	1	1	1	1	1	1	1	1	1	1	1	1	1	1	1	1	1	1	3	3
303	DOI: 10.1111/jcpe.13025	Daniel S. Thoma, Robert Haas, Katarzyna Sporniak-Tutak, Abel Garcia, Thomas D. Taylor, Christoph H. F. Hämmerle	Thoma et al. 2018	Randomized controlled multicentre study comparing short dental implants (6 mm) versus longer dental implants (11–15 mm) in combination with sinus floor elevation procedures: 5-Year data	J Clin Periodontol	1	2	2	1	1	1	2	2	101	1	2	7.478	1	56	1	1	0	6	Switzerland	Europe	1	1	1	0	0	0	0	0	1	1	1	1	1	1	0	1	0	1	1	1	3	3
304	DOI: 10.1111/cid.12674	Daniel S. Thoma, Irena Sailer, Sven Mühlemann, Alfonso Gil, Ronald E. Jung, Christoph H. F. Hämmerle	Thoma et al. 2018	Randomized controlled clinical study of veneered zirconia abutments for single implant crowns: Clinical, histological, and microbiological outcomes	Clin Implant Dent Relat Res	2	2	2	1	1	1	1	4	44	0	1	4.259	1	9	0	0	0	6	Switzerland	Europe	1	0	na																		3	3
305	DOI: 10.1111/clr.13363	Bernal Stewart, Jamil Awad Shibli, Mauricio Araujo, Luciene Cristina Figueiredo, Fotinos Panagakos, Flavia Matarazzo, Renata Mairink, Tatiana Onuma, Marcelo Faveri, Belén Retamal‐Valdes, Magda Feres	Stewart et al. 2018	Effects of a toothpaste containing 0.3% triclosan in the maintenance phase of peri‐implantitis treatment: 2‐Year randomized clinical trial	Clin Oral Impl Res	2	2	2	1	1	2	2	2	103	1	2	5.021	0	5	1	1	0	11	Brasil	South America	1	1	1	1	1	1	1	1	1	1	1	1	1	1	1	1	1	1	1	1	1	1
306	DOI: 10.1002/JPER.17-0403	Anne B. Kruse, Dodji L. Akakpo, Rabie Maamar, Johan P. Woelber, Ali Al-Ahmad, Kirstin Vach, Petra Ratka-Krueger	Kruse et al. 2019 (epub 2018)	Trehalose powder for subgingival air-polishing during periodontal maintenance therapy: A randomized controlled trial	J Periodontol	1	1	2	2	1	2	1	2	52	1	2	4.494	1	22	1	1	0	7	Germany	Europe	1	1	1	1	1	1	1	1	1	1	1	1	1	1	1	1	1	1	1	1	3	3
307	DOI: 10.1111/cid.12682	Simone Marconcini, Enrica Giammarinaro, Giacomo Derchi, Fortunato Alfonsi, Ugo Covani, Antonio Barone	Marconcini et al. 2018	Clinical outcomes of implants placed in ridge-preserved versus nonpreserved sites: A 4-year randomized clinical trial	Clin Implant Dent Relat Res	2	2	2	1	1	1	2	3	90	0	4	4.259	1	27	1	0	0	6	Italy	Europe	1	0	na																		3	3
308	DOI: 10.1111/cid.12672	Amir Reza Rokn, Abbas Monzavi, Mehrdad Panjnoush, Hamid Mahmood Hashemi, Mohammad Javad Kharazifard, Tahereh Bitaraf	Rokn et al. 2018	Comparing 4-mm dental implants to longer implants placed in augmented bones in the atrophic posterior mandibles: One-year results of a randomized controlled trial	Clin Implant Dent Relat Res	2	2	2	1	1	1	1	2	11	0	1	4.259	1	21	1	0	0	6	Iran	Asia	1	0	na																		3	3
309	DOI: 10.11607/prd.3581	Lorenzo Tavelli, Farah Asa’ad, Raffaele Acunzo, Giorgio Pagni, Dario Consonni, Giulio Rasperini	Tavelli et al. 2018	Minimizing Patient Morbidity Following Palatal Gingival Harvesting: A Randomized Controlled Clinical Study	Int J Periodontics Restorative Dent	1	1	2	1	1	1	1	5	50	0	3	2.227	1	37	1	0	0	6	USA	North America	1	0	na																		3	3
310	DOI: 10.1111/jre.12619	Hesham El-Sharkawy, Samah Elmeadawy, Una Elshinnawi, Mohamed Anees,	El-Sharkawy 2019 (epub 2018)	Is dietary melatonin supplementation a viable adjunctive therapy for chronic periodontitis?—A randomized controlled clinical trial	J Periodont Res	1	1	2	1	1	2	1	2	80	1	1	3.946	1	25	1	1	0	4	Egypt	Africa	1	1	1	1	1	1	1	1	1	1	1	1	1	1	0	1	1	1	1	1	3	3
311	DOI: 10.1111/clr.13374	Justin Ranaan, Seyed Hossein Bassir, Luciano Andrada, Ahmad Reza Shamshiri, Mohamed Maksoud, Rodney Raanan, Kevin Guze	Ranaan et al. 2018	Clinical efficacy of the graft free slit‐window sinus floor elevation procedure: A 2‐year randomized controlled clinical trial	Clin Oral Impl Res	2	2	2	1	1	1	1	2	33	1	2	5.021	1	2	1	0	0	7	USA	North America	1	1	1	0	0	0	0	0	0	1	1	1	1	1	0	1	1	0	0	0	3	3
312	DOI: 10.11607/jomi.6954	Laura Lago, Luis da Silva, Isabel Martinez-Silva, Benito Rilo	Lago et al. 2019 (epub 2018)	Radiographic Assessment Of Crestal Bone Loss In Tissue-Level Implants Restored By Platform Matching Compared With Bone-Level Implants Restored By Platform Switching: A Randomized, Controlled, Split-Mouth Trial With 3-Year Follow-Up	Int J Oral Max Impl	2	2	2	2	1	1	1	2	35	0	4	2.912	0	14	1	0	1	4	Spain	Europe	1	1	1	1	1	1	1	1	1	1	1	1	1	1	1	1	1	1	1	1	3	3
313	DOI: 10.1097/ID.0000000000000816	Filiberto Mastrangelo, Giorgio Gastaldi, Raffaele Vinci, Giuseppe Troiano, Lucia Tettamanti, Enrico Gherlone, Lorenzo Lo Muzio	Mastrangelo et al. 2018	Immediate Postextractive Implants With and Without Bone Graft: 3-year Follow-up Results From a Multicenter Controlled Randomized Trial	Implant Dent	2	2	2	1	1	1	2	2	102	0	3	3	1	14	1	0	0	7	Italy	Europe	1	1	1	1	1	1	1	1	1	1	1	1	1	1	0	1	1	1	1	1	3	3
314	DOI: 10.1111/clr.13343	Tiago Borges, Bruno Leitão, Miguel Pereira, Ágata Carvalho, Pablo Galindo‐Moreno	Borges et al. 2018	Influence of the abutment height and connection timing in early peri‐implant marginal bone changes: A prospective randomized clinical trial	Clin Oral Impl Res	2	2	2	1	1	1	1	3	33	1	4	5.021	1	28	0	0	1	5	Portugal	Europe	1	0	na																		3	3
315	PMID: 30246187	Silvio Mario Meloni, Edoardo Baldoni, Milena Pisano, Antonio Tullio, Giacomo De Riu, Marco Tallarico	Meloni et al. 2018	1-year results from a split-mouth randomised controlled pilot trial comparing implants with 0.75 mm of machined collar placed at bone level or supracrestally	Eur J Oral Implantol	2	2	1	1	1	1	1	2	10	0	2	3.123	1	6	1	0	0	6	Italy	Europe	0	0	na																		3	3
316	PMID: 30246186	Habib Abi-Aad, Fadi Daher, Hani Dimassi, Giampiero Cordioli, Zeina Majzoub	Abi-Aad et al. 2018	Immediate vs conventional loading of variable-thread tapered implants supporting three- to four-unit fixed partial dentures in the posterior maxilla: 1-year interim results of a split-mouth randomised controlled trial	Eur J Oral Implantol	2	2	2	2	1	1	1	2	26	0	2	3.123	1	3	0	0	0	5	Lebanon	Africa	1	1	1	1	1	1	1	1	1	1	1	1	1	1	0	1	1	1	1	1	3	3
317	PMID: 30246185	Gioacchino Cannizzaro, Marco Cavallari, Matteo Lazzarini, Giuseppe Purello D’ambrosio, Gianluigi Scialpi, Salvatore Audino, Eugenio Velasco-Ortega, Daniela Rita Ippolito, Marco Esposito	Cannizzaro et al. 2018	Immediate loading of three (fixed-on-3) vs four (fixed-on-4) implants supporting cross-arch fixed prostheses: 1-year results from a multicentre randomised controlled trial	Eur J Oral Implantol	2	2	2	1	1	1	2	2	48	0	2	3.123	1	7	1	0	0	9	Italy	Europe	0	0	na																		3	3
318	PMID: 30246184	Marco Esposito, Brendan Grufferty, George Papavasiliou, Marzena Dominiak, Anna Trullenque-Eriksson, Friedhelm Heinemann	Esposito et al. 2018	Immediate loading of occluding definitive partial fixed prostheses vs non-occluding provisional restorations – 3-year post-loading results from a pragmatic multicentre randomised controlled trial	Eur J Oral Implantol	2	2	2	1	1	1	2	2	40	0	2	3.123	1	5	1	0	0	6	Sweden	Europe	1	0	na																		3	3
319	PMID: 30246183	Gioacchino Cannizzaro, Pietro Felice, Daniela Rita Ippolito, Eugenio Velasco-Ortega, Marco Esposito	Cannizzaro et al. 2018	Immediate loading of fixed cross-arch prostheses supported by flapless-placed 5 mm or 11.5 mm long implants: 5-year results from a randomised controlled trial	Eur J Oral Implantol	2	2	2	1	1	1	1	2	60	0	3	3.123	1	16	1	0	0	5	Italy	Europe	0	0	na																		3	3
320	PMID: 30246182	Stefano Storelli, Alessandra Abbà, Massimo Scanferla, Daniele Botticelli, Eugenio Romeo	Storelli et al. 2018	6 mm vs 10 mm-long implants in the rehabilitation of posterior jaws: A 10-year follow-up of a randomised controlled trial	Eur J Oral Implantol	2	2	2	1	1	1	2	2	24	0	2	3.123	1	15	1	0	0	5	Italy	Europe	0	0	na																		3	3
321	doi: 10.11607/jomi.5938	Phillip T Iero, David R Mulherin, Ole Jensen, Tom Berry, Hassan Danesi, Samuel J Razook	Iero et al. 2018	A Prospective, Randomized, Open-Label Study Comparing an Opioid-Sparing Postsurgical Pain Management Protocol With and Without Liposomal Bupivacaine for Full-Arch Implant Surgery	Int J Oral Max Impl	2	2	2	1	1	1	2	2	69	0	2	2.912	1	21	1	1	0	6	USA	North America	1	0	na																		1	2
322	DOI: 10.11607/jomi.6659	Christopher A Barwacz, Clark M Stanford, Ursula A Diehl, Lyndon F Cooper, Jocelyne Feine, Michael McGuire, E Todd Scheyer	Barwacz et al. 2018	Pink Esthetic Score Outcomes Around Three Implant-Abutment Configurations: 3-Year Results	Int J Oral Max Impl	2	2	2	1	1	1	2	3	141	0	2	2.912	1	12	1	0	0	7	USA	North America	1	0	na																		3	3
323	DOI: 10.11607/jomi.6363	Moustafa Abdou ElSyad, Basma Adel Denewar, Ehab Abdelnabi Elsaih	ElSyad et al. 2018	Clinical and Radiographic Evaluation of Bar, Telescopic, and Locator Attachments for Implant-Stabilized Overdentures in Patients with Mandibular Atrophied Ridges: A Randomized Controlled Clinical Trial	Int J Oral Max Impl	2	2	2	1	1	1	1	3	90	0	4	2.912	1	30	1	0	0	3	Egypt	Africa	1	1	1	1	1	1	1	1	1	1	1	1	1	1	1	1	1	1	1	1	1	1
324	DOI: 10.5051/jpis.2018.48.4.236	Sigmar Schnutenhaus, Isabel Doering, Jens Dreyhaupt, Heike Rudolph, Ralph G. Luthardt	Schnutenhaus et al. 2018	Alveolar ridge preservation with a collagen material: a randomized controlled trial	J Periodontal Implant Sci	2	2	2	1	1	1	1	2	60	0	2	2.086	1	20	1	1	0	5	Germany	Europe	1	1	1	1	1	1	1	1	1	1	1	1	1	1	1	1	1	1	1	1	3	3
325	DOI: 10.1097/ID.0000000000000814	Jae-Yong Shim, Youngkyun Lee, Jae-Hong Lim, Myoung-Uk Jin, Jae-Mok Lee, Jo-Young Suh, Yong-Gun Kim	Shim et al. 2018	Comparative Evaluation of Recombinant Human Bone Morphogenetic Protein-2/ Hydroxyapatite and Bovine Bone for New Bone Formation in Alveolar Ridge Preservation	Implant Dent	2	2	2	1	1	1	1	2	20	0	2	3	1	14	1	0	0	7	Korea	Asia	1	0	na																		3	3
326	DOI: 10.1002/JPER.18-0199	Patrick J. Corning, Brian L. Mealey	Corning et al. 2018	Ridge preservation following tooth extraction using mineralized freeze-dried bone allograft compared to mineralized solvent-dehydrated bone allograft: A randomized controlled clinical trial	J Periodontol	1	2	2	1	1	1	1	2	44	1	2	4.494	1	18	0	1	0	2	USA	North America	1	1	1	1	1	1	1	1	1	1	1	1	1	1	0	1	1	1	1	1	3	3
327	DOI: 10.1111/clr.13360	Tim Joda, Marco Ferrari, Urs Bragger, Nicola U. Zitzmann	Joda et al. 2018	Patient Reported Outcome Measures (PROMs) of posterior single‐implant crowns using digital workflows: A randomized controlled trial with a three‐year follow‐up	Clin Oral Impl Res	2	2	2	1	1	1	1	2	20	1	1	5.021	1	20	1	1	0	4	Switzerland	Europe	1	1	1	0	0	0	0	0	1	1	1	1	1	1	1	1	1	1	1	1	3	3
328	DOI: 10.1111/jcpe.13003	Jean-Noel Vergnes, Thibault Canceill, Alexia Vinel, Sara Laurencin-Dalicieux, Françoise Maupas-Schwalm, Vincent Blasco-Baqué, Hélène Hanaire, Elise Arrivé, Vincent Rigalleau, Cathy Nabet, Michel Sixou, Pierre Gourdy, Paul Monsarrat, the DIAPERIO Group	Vergnes et al. 2018	The effects of periodontal treatment on diabetic patients: The DIAPERIO randomized controlled trial	J Clin Periodontol	1	1	2	4	1	2	2	2	91	1	2	7.478	1	31	1	1	0	14	France	Europe	1	1	1	1	1	1	1	1	1	1	1	1	1	1	1	1	1	1	1	1	4	2
329	DOI: 10.1111/jcpe.13006	Thomas De Bruyckere, Célien Eeckhout, Aryan Eghbali, Faris Younes, Paulien Vandekerckhove, Roberto Cleymaet, Jan Cosyn	De Bruyckere et al.2018	A randomized controlled study comparing guided bone regeneration with connective tissue graft to re-establish convexity at the buccal aspect of single implants: A one-year CBCT analysis	J Clin Periodontol	1	2	2	1	1	1	2	2	41	1	2	7.478	1	30	1	0	0	7	Belgium	Europe	1	1	1	1	1	1	1	1	1	1	1	1	1	1	1	1	1	1	1	1	3	3
330	DOI: 10.1111/cid.12661	Sila Cagri Isler, Fatma Soysal, Tugce Ceyhanlı, Batuhan Bakırarar, Berrin Unsal	Isler et al. 2018	Regenerative surgical treatment of peri-implantitis using either a collagen membrane or concentrated growth factor: A 12-month randomized clinical trial	Clin Implant Dent Relat Res	2	2	2	1	1	1	1	2	52	0	4	4.259	1	49	1	0	0	5	Turkey	Asia	1	0	na																		3	3
331	DOI: 10.11607/prd.ds2018s	David Schneider, Manuel Sancho-Puchades, Goran I Benic, Christoph Hf Hämmerle, Ronald E Jung	Schneider et al. 2018	A Randomized Controlled Clinical Trial Comparing Conventional and Computer-Assisted Implant Planning and Placement in Partially Edentulous Patients. Part 1: Clinician-Related Outcome Measures	Int J Periodontics Restorative Dent	1	2	2	1	1	1	1	3	73	0	2	2.227	1	14	1	0	0	5	Switzerland	Europe	1	0	na																		3	3
332	DOI: 10.11607/prd.3669	Barbara Eisner, Nadja Naenni, Jürg Hüsler, Christoph Hämmerle, Daniel Thoma, Irena Sailer	Eisner et al. 2018	Three-Year Results of a Randomized Controlled Clinical Trial Using Submucosally Veneered and Unveneered Zirconia Abutments Supporting All-Ceramic Single-Implant Crowns	Int J Periodontics Restorative Dent	1	2	2	1	1	1	1	2	20	0	4	2.227	1	6	0	0	0	6	Switzerland	Europe	1	0	na																		3	3
333	DOI: 10.1111/jcpe.12999	Tiago T. Vianna, Tiago Taiete, Renato C.V. Casarin, Maria C.C. Giorgi, Flávio Henrique B. Aguiar, Karina G. Silvério, Francisco H. Nociti Júnior, Enilson A. Sallum, Márcio Z. Casati	Vianna et al. 2018	Evaluation of peri-implant marginal tissues around tissue-level and bone-level implants in patients with a history in chronic periodontitis	J Clin Periodontol	1	2	2	2	1	1	1	2	20	1	1	7.478	1	2	0	0	0	9	Brasil	South America	1	0	na																		1	2
334	DOI: 10.1111/jcpe.12998	Marco Clementini, Nicola Discepoli, Carlotta Danesi, Massimo de Sanctis	Clementini et al. 2018	Biologically guided flap stability: the role of flap thickness including periosteum retention on the performance of the coronally advanced flap-A double-blind randomized clinical trial	J Clin Periodontol	1	1	2	1	1	1	1	2	44	1	4	7.478	1	14	1	1	1	4	Italy	Europe	1	1	1	1	1	1	1	1	1	1	1	1	1	1	0	1	1	1	1	1	3	3
335	DOI: 10.1111/jcpe.12995	Marcos M. Invernici, Sérgio L. Salvador, Pedro H. F. Silva, Mariana S. M. Soares, Renato Casarin, Daniela B. Palioto, Sérgio L. S. Souza, Mario Taba Jr, Arthur B. Novaes Jr, Flávia A. C. Furlaneto, Michel R. Messora	Invernici et al. 2018	Effects of Bifidobacterium probiotic on the treatment of chronic periodontitis: A randomized clinical trial	J Clin Periodontol	1	1	2	1	1	2	1	2	41	1	2	7.478	1	0	1	0	0	11	Brasil	South America	1	1	1	1	1	1	1	1	1	1	1	1	1	1	1	1	1	1	1	1	3	3
336	DOI: 10.1111/cid.12646	Waruth Threeburuth, Weerapan Aunmeungtong, Pathawee Khongkhunthian	Threeburuth et al. 2018	Comparison of immediate-load mini dental implants and conventional-size dental implants to retain mandibular Kennedy class I removable partial dentures: A randomized clinical trial	Clin Implant Dent Relat Res	2	2	2	1	1	1	1	2	30	0	4	4.259	1	15	1	0	0	3	Thailand	Asia	1	1	1	0	0	0	0	0	1	1	1	1	1	0	0	0	0	0	0	0	3	3
337	DOI: 10.1097/ID.0000000000000801	Leticia Helena Theodoro, Gustavo Spina Rocha, Valmir Lucas Ribeiro Junior, Celso Eduardo Sakakura, João Martins de Mello Neto, Valdir Gouveia Garcia, Edilson Ervolino, Elcio Marcantonio Junior	Theodoro et al. 2018	Bone Formed After Maxillary Sinus Floor Augmentation by Bone Autografting With Hydroxyapatite and Low-Level Laser Therapy: A Randomized Controlled Trial With Histomorphometrical and Immunohistochemical Analyses	Implant Dent	2	2	2	1	1	1	1	2	12	0	2	3	1	5	1	0	0	8	Brasil	South America	1	1	1	1	1	1	1	1	1	1	1	1	1	1	1	1	1	1	1	1	3	3
338	DOI: 10.1111/cid.12628	Jung-Seok Lee, Jae-Kook Cha, Chang-Sung Kim	Lee et al. 2018	Alveolar ridge regeneration of damaged extraction sockets using deproteinized porcine versus bovine bone minerals: A randomized clinical trial	Clin Implant Dent Relat Res	2	1	2	1	1	1	1	2	100	0	1	4.259	1	31	0	0	0	3	Korea	Asia	1	1	1	1	1	1	1	1	1	1	1	1	1	1	1	1	1	1	1	1	3	3
339	DOI: 10.1111/cid.12652	Maarten Glibert, Carine Matthys, Robert-Jan Maat, Hugo De Bruyn, Stijn Vervaeke	Glibert et al. 2018	A randomized controlled clinical trial assessing initial crestal bone remodeling of implants with a different surface roughness	Clin Implant Dent Relat Res	2	2	2	1	1	1	1	2	21	0	2	4.259	1	12	0	0	0	5	Belgium	Europe	1	0	na																		3	3
340	DOI: 10.1002/JPER.18-0037	Sa V. Nguyen, Nguyen, Binh C. Tran, Minh T.Q. Ho, Kouji Umeda, Shofiqur Rahman	Nguyen et al. 2018	Evaluation of lozenges containing egg yolk antibody against Porphyromonas gingivalis gingipains as an adjunct to conventional non-surgical therapy in periodontitis patients: A randomized controlled clinical trial	J Periodontol	1	1	2	1	1	2	1	2	64	1	1	4.494	1	8	1	1	0	6	Japan	Asia	1	1	1	1	1	1	1	1	1	1	1	1	1	1	0	1	1	1	1	1	3	3
341	DOI: 10.1111/cid.12630	Ramesh Chowdhary, Sindhu Sudhakar Kumararama	Chowdhary et al. 2018	“Simpli5y” a noval concept for fixed rehabilitation completely edentulous maxillary and mandibular edentulous arches: A 3‐year randomized clinical trial, supported by a numerical analysis	Clin Implant Dent Relat Res	2	2	2	1	1	1	1	2	30	0	4	4.259	1	6	0	0	0	2	India	Asia	1	0	na																		3	3
342	DOI: 10.1111/cid.12647	Xiao Li, Li Tang, Yong Feng Lin, Gui Fang Xie	Li et al. 2018	Role of vitamin C in wound healing after dental implant surgery in patients treated with bone grafts and patients with chronic periodontitis	Clin Implant Dent Relat Res	2	2	2	1	1	1	1	8	128	0	1	4.259	1	20	1	0	0	4	China	Asia	1	0	na																		3	3
343	DOI: 10.11607/jomi.6288	Rafael Guimarães Lima, Tito Guimarães Lima, Carlos Eduardo Francischone, Cecilia Turssi, Neuza Maria Souza Picorelli Assis, Bruno Salles Sotto-Maior	Lima et al. 2018	Bone Volume Dynamics and Implant Placement Torque in Horizontal Bone Defects Reconstructed with Autologous or Xenogeneic Block Bone: A Randomized, Controlled, Split-Mouth, Prospective Clinical Trial	Int J Oral Max Impl	2	2	2	2	1	1	1	2	8	0	4	2.912	1	20	0	0	0	6	Brasil	South America	1	0	na																		3	3
344	DOI: 10.1111/jcpe.12991	Antonio J. Quintero, Alejandra Chaparro, Marc Quirynen, Valeria Ramirez, Diego Prieto, Helia Morales, Pamela Prada, Macarena Hernández, Antonio Sanz	Quintero et al. 2018	Effect of two periodontal treatment modalities in patients with uncontrolled type 2 diabetes mellitus: A randomized clinical trial	J Clin Periodontol	1	1	2	1	1	2	1	2	93	1	1	7.478	1	35	1	0	0	9	Chile	South America	1	1	1	1	1	1	1	1	1	1	1	1	0	1	0	1	1	1	1	1	3	3
345	DOI: 10.1111/cid.12653	Mona Samy El Hadidy, Mohamed Mounir, Adel Abou-Elfetouh, Ahmed Barakat	El Hadidy et al. 2018	Assessment of vertical ridge augmentation and labial prominence using buccal versus palatal approaches for maxillary segmental sandwich osteotomy (inlay technique): A randomized clinical trial	Clin Implant Dent Relat Res	2	2	2	1	1	1	1	2	16	0	4	4.259	1	6	0	0	0	4	Egypt	Africa	1	0	na																		3	3
346	DOI: 10.1002/JPER.17-0381	Sila Cagri Isler, Nihal Eraydin, Habibe Akkale, Burcu Ozdemir	Isler et al. 2018	Oral flurbiprofen spray for mucosal graft harvesting at the palatal area: A randomized placebo-controlled study	J Periodontol	1	1	2	1	1	1	1	2	48	1	1	4.494	1	9	1	1	1	4	Turkey	Asia	1	0	na																		3	3
347	DOI: 10.1002/JPER.17-0598	Omnia K. Tawfik, Suzi N. Naiem, Lobna K. Tawfik, Nermin Yussif, Mohamed M. Meghil, Christopher W. Cutler, Mona Darhous, Hani E. El-Nahass	Tawfik et al. 2018	Lip repositioning with or without myotomy: A randomized clinical trial	J Periodontol	1	1	2	1	1	1	1	2	20	1	3	4.494	1	30	1	1	0	8	Egypt	Africa	1	0	na																		3	3
348	DOI: 10.1111/clr.13341	Homayoun H. Zadeh, Felix Guljé, Paul J. Palmer, Ingemar Abrahamsson, Stephen Chen, Ramin Mahallati, Clark M. Stanford	Zadeh et al. 2018	Marginal bone level and survival of short and standard‐length implants after 3 years: An Open Multi‐Center Randomized Controlled Clinical Trial	Clin Oral Impl Res	2	2	2	1	1	1	2	2	59	1	2	5.021	1	28	1	1	0	8	USA	North America	1	1	1	1	1	1	1	1	1	1	1	1	1	1	1	1	1	1	1	1	3	3
349	DOI: 10.1111/jcpe.12986	Stefan Renvert, Ann-Marie Roos-Jansåker, Gösta Rutger Persson	Renvert et l. 2018	Surgical treatment of peri-implantitis lesions with or without the use of a bone substitute—a randomized clinical trial	J Clin Periodontol	1	2	2	1	1	1	1	2	41	1	2	7.478	1	46	1	0	0	3	Sweden	Europe	1	1	1	1	1	1	1	1	1	1	1	1	1	1	1	1	1	1	1	1	3	3
350	DOI: 10.1111/jcpe.12985	Roberto Farina, Giovanni Franceschetti, Domenico Travaglini, Ugo Consolo, Luigi Minenna, Gian Pietro Schincaglia, Orio Riccardi, Alberto Bandieri, Elisa Maietti, Leonardo Trombelli		Morbidity following transcrestal and lateral sinus floor elevation: A randomized trial	J Clin Periodontol	1	2	2	1	1	1	2	2	57	1	1	7.478	1	30	1	1	0	10	Italy	Europe	1	1	1	1	1	1	1	1	1	1	1	1	1	1	1	1	1	1	1	1	1	2
351	DOI: 10.1111/jcpe.12980	Markus Laky, Isabella Anscheringer, Lukas Wolschner, Stefan Heber, Hady Haririan, Waltraud C. Schrottmaier, Julia B. Kral-Pointner, Manuel Salzmann, Ivo Volf, Andreas Moritz, Alice Assinger	Laky et al. 2018	Periodontal treatment limits platelet activation in patients with periodontitis- a controlled-randomized intervention trial	J Clin Periodontol	1	1	2	1	1	2	1	2	52	1	1	7.478	1	11	1	1	0	11	Austria	Europe	1	1	1	1	1	1	1	1	1	1	1	1	0	1	1	1	1	1	1	1	3	3
352	DOI: 10.1111/clr.13308	Vitor Marques Sapata, Ignacio Sanz-Martín, Christoph H. F. Hämmerle, João B. Cesar Neto, Ronald E. Jung, Daniel S. Thoma	Sapata et al. 2018	Profilometric changes of peri‐implant tissues over 5 years: A randomized controlled trial comparing a one‐ and two‐piece implant system	Clin Oral Impl Res	2	2	2	1	1	1	1	2	60	1	1	5.021	1	14	0	0	1	6	Switzerland	Europe	1	0	na																		3	3
353	DOI: 10.1111/clr.13303	Andreas Bartols, Sebastian Kasprzyk, Winfried Walther, Michael Korsch,	Bartols et al. 2018	Lateral alveolar ridge augmentation with autogenous block grafts fixed at a distance versus resorbable Poly‐D‐L‐Lactide foil fixed at a distance: A single‐blind, randomized, controlled trial	Clin Oral Impl Res	2	2	2	1	1	1	1	2	30	1	4	5.021	1	18	0	0	0	4	Germany	Europe	1	1	1	1	1	1	1	1	1	1	1	1	1	1	1	1	1	1	1	1	3	3
354	DOI: 10.1111/jcpe.12960	Giovanni N. E. Maino, Cristina Valles, Antonio Santos, Andres Pascual, Cristina Esquinas, José Nart	Maino et al. 2018	Influence of suturing technique on wound healing and patient morbidity after connective tissue harvesting. A randomized clinical trial	J Clin Periodontol	1	1	2	1	1	1	1	2	40	1	3	7.478	1	18	1	0	0	5	Spain	Europe	1	0	na																		3	3
355	DOI: 10.11607/prd.3636	Kai R Fischer, Sven Mühlemann, Ronald E Jung, Anton Friedmann, Stefan Fickl	Fischer et al. 2018	Dimensional Evaluation of Different Ridge Preservation Techniques with a Bovine Xenograft: A Randomized Controlled Clinical Trial	Int J Periodontics Restorative Dent	1	2	2	1	1	1	1	4	40	0	4	2.227	1	23	0	0	0	5	Germany	Europe	1	0	na																		3	3
356	DOI: 10.1111/jre.12568	A. Temmerman, G. J. Cleeren, A. B. Castro, W. Teughels, M. Quirynen	Temmerman et al. 2018	L-PRF for increasing the width of keratinized mucosa around implants: A split-mouth, randomized, controlled pilot clinical trial	J Periodont Res	1	2	1	2	1	1	1	2	8	1	4	3.946	1	52	1	1	0	5	Belgium	Europe	1	0	na																		3	3
357	PMID: 29806667	Marco Tallarico, Marco Esposito, Erta Xhanari, Marco Caneva, Silvio Mario Meloni	Tallarico et al. 2018	Computer-guided vs freehand placement of post loading results of a randomised controlled trial	Eur J Oral Implantol	2	2	2	1	1	1	2	2	20	0	3	3.123	1	54	1	0	1	5	Italy	Europe	0	0	na																		3	3
358	PMID: 29806665	Pietro Felice, Carlo Barausse, Valeria Pistilli, Maurizio Piattelli, Daniela Rita Ippolito, Marco Esposito	Felice et al. 2018	Posterior atrophic jaws rehabilitated with prostheses supported by 6 mm long × 4 mm wide implants or by longer implants in augmented bone. 3-year post-loading results from a randomised controlled trial	Eur J Oral Implantol	2	2	2	2	1	1	2	2	40	0	2	3.123	1	40	1	0	0	6	Italy	Europe	0	0	na																		3	3
359	PMID: 29806664	Gioacchino Cannizzaro, Pietro Felice, Anna Trullenque-Eriksson, Matteo Lazzarini, Eugenio Velasco-Ortega, Marco Esposito	Cannizzaro et al. 2018	Immediate vs early loading of 6.6 mm flapless-placed single implants: 9 years after-loading report of a split-mouth randomised controlled trial	Eur J Oral Implantol	2	2	2	2	1	1	1	2	30	0	2	3.123	1	10	0	0	0	6	Italy	Europe	0	0	na																		1	1
360	PMID: 29806663	Rubén Davó, Pietro Felice, Roberto Pistilli, Carlo Barausse, Carlos Marti-Pages, Ada Ferrer-Fuertes, Daniela Rita Ippolito, Marco Esposito	Davo et al. 2018	Immediately loaded zygomatic implants vs conventional dental implants in augmented atrophic maxillae: 1 year post-loading results from a multicentre randomised controlled trial	Eur J Oral Implantol	2	2	2	1	1	1	2	2	71	0	2	3.123	1	43	1	0	0	8	Spain	Europe	1	0	na																		3	3
361	DOI: 10.1111/clr.13258	Wouter G. van Nimwegen, Gerry M. Raghoebar, Elise G. Zuiderveld, Ronald E. Jung, Henny J. A. Meijer, Sven Mühlemann	van Nimwegen et al. 2018	Immediate placement and provisionalization of implants in the aesthetic zone with or without a connective tissue graft: A 1-year randomized controlled trial and volumetric study	Clin Oral Impl Res	2	2	2	1	1	1	1	2	60	1	1	5.021	1	0	1	1	0	6	Netherlands	Europe	1	1	1	1	1	1	1	1	1	1	1	1	1	1	1	1	1	1	1	1	3	3
362	DOI: 10.1002/JPER.17-0434	Dileep Pankaj, Ipshita Sahu, Ida Grace Kurian, A. R. Pradeep	Pankaj et al. 2018	Comparative evaluation of subgingivally delivered 1.2% rosuvastatin and 1% metformin gel in treatment of intrabony defects in chronic periodontitis: A randomized controlled clinical trial	J Periodontol	1	1	2	1	1	2	1	3	90	1	1	4.494	1	13	1	1	0	4	India	Asia	1	1	1	1	1	1	1	1	1	1	1	1	1	1	1	1	1	1	1	1	3	3
363	DOI: 10.1111/jcpe.12931	Francesco Ferrarotti, Federica Romano, Mara Noemi Gamba, Andrea Quirico, Marta Giraudi, Martina Audagna, Mario Aimetti	Ferrarotti et al. 2018	Human intrabony defect regeneration with micrografts containing dental pulp stem cells: A randomized controlled clinical trial	J Clin Periodontol	1	1	2	1	1	1	1	2	29	1	2	7.478	1	76	1	1	0	7	Italy	Europe	1	1	1	1	1	1	1	1	1	1	1	1	1	1	1	1	1	1	1	1	3	3
364	DOI: 10.1111/jcpe.12932	Giulio Rasperini, Raffaele Acunzo, Gaia Pellegrini, Giorgio Pagni, Maurizio Tonetti, Giovan Paolo Pini Prato, Pierpaolo Cortellini	Rasperini et al. 2018	Predictor factors for long-term outcomes stability of coronally advanced flap with or without connective tissue graft in the treatment of single maxillary gingival recessions: 9 years results of a randomized controlled clinical trial	J Clin Periodontol	1	1	2	1	1	1	2	2	25	1	1	7.478	1	2	1	0	0	7	Italy	Europe	1	1	1	1	1	1	1	1	1	1	1	1	1	1	1	1	1	1	1	1	3	3
365	DOI: 10.11607/jomi.6351	Asbjørn Jokstad, Brenton Winnett, Joseph Fava, David Powell, Eszter Somogyi-Ganss	Jokstad et al. 2018	Investigational Clinical Trial of a Prototype Optoelectronic Computer-Aided Navigation Device for Dental Implant Surgery	Int J Oral Max Impl	2	2	1	1	1	1	1	2	20	0	1	2.912	1	4	0	0	0	5	Canada	North America	1	0	na																		2	2
366	DOI: 10.1111/jcpe.12922	Amaliya Amaliya, Ajeng S. Risdiana, Ubele Van der Velden	Amaliya et al. 2018	Effect of guava and vitamin C supplementation on experimental gingivitis: A randomized clinical trial	J Clin Periodontol	1	1	2	1	1	2	1	3	48	1	4	7.478	1	13	1	0	0	3	Indonesia	Asia	1	1	1	1	1	1	1	1	1	1	1	1	1	1	1	1	1	1	1	1	1	2
367	DOI: 10.1002/JPER.18-0061	Elise G. Zuiderveld, Henny J.A. Meijer, Arjan Vissink, Gerry M. Raghoebar	Zuiderveld et al. 2018	The influence of different soft-tissue grafting procedures at single implant placement on esthetics: A randomized controlled trial	J Periodontol	1	2	2	1	1	1	1	3	60	1	4	4.494	1	28	0	1	0	4	Netherlands	Europe	1	1	1	1	1	1	1	1	1	1	1	1	1	1	1	1	1	1	1	1	3	3
368	DOI: 10.1002/JPER.17-0149	Fatemeh Mazhari, Marzie Boskabady, Amir Moeintaghavi, Atieh Habibi	Mazhari et al. 2018	The effect of toothbrushing and flossing sequence on interdental plaque reduction and fluoride retention: A randomized controlled clinical trial	J Periodontol	1	1	2	3	1	2	1	2	25	1	1	4.494	1	23	1	1	0	4	Iran	Asia	1	1	1	0	0	0	0	0	1	1	1	1	1	1	1	1	1	1	1	1	3	3
369	DOI: 10.1111/clr.13155	Frank Schwarz, Jürgen Becker, Sara Civale, Didem Sahin, Theresa Iglhaut, Gerhard Iglhaut	Schwarz et al. 2018	Influence of the width of keratinized tissue on the development and resolution of experimental peri-implant mucositis lesions in humans	Clin Oral Impl Res	2	2	2	1	1	1	2	2	28	1	1	5.021	1	28	1	1	0	6	Germany	Europe	1	0	na																		3	3
370	DOI: 10.1002/JPER.17-0466	Daniel Clark, Yogalakshmi Rajendran, Sarmad Paydar, Sunita Ho, Darren Cox, Mark Ryder, John Dollard, Richard T. Kao	Clark et al. 2018	Advanced platelet-rich fibrin and freeze-dried bone allograft for ridge preservation: A randomized controlled clinical trial	J Periodontol	1	2	2	1	1	1	1	4	45	1	2	4.494	1	78	1	1	0	8	USA	North America	1	1	1	0	0	0	0	0	1	1	1	1	1	1	0	1	1	1	1	1	3	3
371	DOI: 10.1111/jcpe.12907	Mauro Pedrine Santamaria, Camila Augusto Silveira, Ingrid Fernandes Mathias, Felipe Lucas da Silva Neves, Lúcio Murilo dos Santos, Maria Aparecida Neves Jardini, Dimitris N. Tatakis, Enilson Antônio Sallum, Eduardo Bresciani	Santamaria et al. 2018	Treatment of single maxillary gingival recession associated with noncarious cervical lesion: Randomized clinical trial comparing connective tissue graft alone to graft plus partial restauration	J Clin Periodontol	1	1	2	1	1	1	1	2	40	1	4	7.478	1	31	1	1	0	9	Brasil	South America	1	0	na																		3	3
372	DOI: 10.1111/clr.13147	Tobias Basler, Nadja Naenni, David Schneider, Christoph H. F. Hämmerle, Ronald E. Jung, Daniel S. Thoma	Basler et al. 2018	Randomized controlled clinical study assessing two membranes for guided bone regeneration of peri-implant bone defects: 3-year results	Clin Oral Impl Res	2	2	2	1	1	1	1	2	27	1	1	5.021	1	30	1	0	0	6	Switzerland	Europe	1	0	na																		3	3
373	DOI: 10.1097/ID.0000000000000756	Anatolij Sergeevich Utyuzh, Alexei Valerievich Yumashev, Hans Walter Lang, Angelina Olegovna Zekiy, Richard Michailovich Lushkov	Utyuzh et al. 2018	Comprehensive Treatment and Rehabilitation of Patients With Osteosarcoma of the Mandible	Implant Dent	2	2	2	1	1	1	1	2	21	0	4	3	1	34	1	0	0	5	Russia	Asia	1	0	na																		3	3
374	DOI: 10.1002/JPER.17-0597	Christopher G. Hutton, Georgia K. Johnson, Christopher A. Barwacz, Veerasathpurush Allareddy, Gustavo Avila-Ortiz	Hutton et al. 2018	Comparison of two different surgical approaches to increase peri-implant mucosal thickness: A randomized controlled clinical trial	J Periodontol	1	2	2	1	1	1	1	2	20	1	2	4.494	1	34	0	1	1	5	USA	North America	1	0	na																		3	3
375	DOI: 10.1111/jcpe.12901	Magalie Raes, Rutger D’hondt, Wim Teughels, Wim Coucke, Marc Quirynen	Raes et al. 2018	A 5-year randomized clinical trial comparing minimally with moderately rough implants in patients with severe periodontitis	J Clin Periodontol	1	2	2	2	1	1	1	2	18	1	2	7.478	1	29	1	0	0	5	Belgium	Europe	1	0	na																		3	3
376	DOI: 10.1111/jcpe.12897	Faris Younes, Jan Cosyn, Thomas De Bruyckere, Roberto Cleymaet, Eline Bouckaert, Aryan Eghbali	Younes et al. 2018	A randomized controlled study on the accuracy of freehanded pilot-drill guided and fully guided implant surgery in partially edentulous patients	J Clin Periodontol	1	2	2	1	1	1	2	3	32	1	2	7.478	1	109	1	0	0	6	Belgium	Europe	1	0	na																		1	2
377	DOI: 10.1111/clr.13149	Ronald E. Jung, Vitor M. Sapata, Christoph H. F. Hämmerle, Hui Wu, Xiu-lian Hu, Ye Lin	Jung et al. 2018	Combined use of xenogeneic bone substitute material covered with a native bilayer collagen membrane for alveolar ridge preservation: A randomized controlled clinical trial	Clin Oral Impl Res	2	2	2	2	1	1	1	2	18	1	2	5.021	1	47	1	0	1	6	Switzerland	Europe	1	0	na																		3	3
378	DOI: 10.1111/cid.12601	Waleed Fouad, Ahmed Osman, Mohammed Atef, Maha Hakam	Fouad et al. 2018	Guided maxillary sinus floor elevation using deproteinized bovine bone versus graftless Schneiderian membrane elevation with simultaneous implant placement: Randomized clinical trial	Clin Implant Dent Relat Res	2	2	2	1	1	1	1	2	17	0	3	4.259	1	37	1	0	0	4	Egypt	Africa	1	0	na																		3	3
379	DOI: 10.1111/cid.12604	Maarten Glibert, Stijn Vervaeke, Wolfgang Jacquet, Kim Vermeersch, Pär-Olov € Ostman, Hugo De Bruyn	Glibert et al. 2018	A randomized controlled clinical trial to assess crestal bone remodeling of four different implant designs	Clin Implant Dent Relat Res	2	2	2	1	1	1	1	4	21	0	4	4.259	1	20	0	0	0	6	Belgium	Europe	1	0	na																		3	3
380	DOI: 10.1111/jcpe.12894	Catrine Isehed, Björn Svenson, Pernilla Lundberg, Anders Holmlund	Isehed et al. 2018	Surgical treatment of peri-implantitis using enamel matrix derivative , an RCT: 3- and 5-year follow up	J Clin Periodontol	1	2	2	1	1	1	1	2	29	1	1	7.478	1	41	0	1	1	4	Sweden	Europe	1	1	1	1	1	1	1	1	1	1	1	1	1	1	1	1	1	1	1	1	2	2
381	DOI: 10.1111/clr.13145	Mauro Donati, Annika Ekestubbe, Jan Lindhe, Jan L. Wennström	Donati et al. 2018	Marginal bone loss at implants with different surface characteristics -A 20-year follow-up of a randomized controlled clinical trial	Clin Oral Impl Res	2	2	2	1	1	1	1	2	51	1	2	5.021	1	36	0	0	0	4	Sweden	Europe	1	0	na																		2	2
382	DOI: 10.1111/clr.13140	Felipe Anderson Sousa Nunes, Túlio B. Pignaton, Arthur B. Novaes Jr, Mário Taba Jr, Michel R. Messora, Daniela B. Palioto, Rubens Spin-Neto, Sérgio Luís Scombatti de Souza	Nunes et al. 2018	Evaluation of a bone substitute covered with a collagen membrane for ridge preservation after tooth extraction. Clinical and tomographic randomized controlled study in humans	Clin Oral Impl Res	2	2	2	1	1	1	1	2	15	1	4	5.021	0	10	1	1	0	8	Brasil	South America	1	0	na																		3	3
383	PMID: 29557402	Marco Esposito, Daniele Cardaropoli, Luca Gobbato, Fabio Scutellà, Andrea Fabianelli, Saverio Mascellani, Gianluca Delli Ficorelli, Fabio Mazzocco, Luca Sbricoli, Anna Trullenque-Eriksson	Esposito et al. 2018	The role of dental implant abutment design on the aesthetic outcome: preliminary 3-month post-loading results from a multicentre split-mouth randomised controlled trial comparing two different abutment designs	Eur J Oral Implantol	2	2	2	2	1	1	2	2	49	0	2	3.123	1	7	1	0	0	10	Sweden	Europe	0	0	na																		3	3
384	PMID: 29557401	Miltiadis Mitsias, Konstantinos Siormpas, Valeria Pistilli, Anna Trullenque-Eriksson, Marco Esposito	Mitsias et al. 2018	Immediate, early (6 weeks) and delayed loading (3 months) of single, partial and full fixed implant supported prostheses: 1-year post-loading data from a multicentre randomised controlled trial	Eur J Oral Implantol	2	2	2	1	1	1	2	3	54	0	2	3.123	1	19	0	0	1	5	Greece	Europe	0	0	na																		1	2
385	PMID: 29557400	Giorgio Gastaldi, Pietro Felice, Valeria Pistilli, Carlo Barausse, Daniela Rita Ippolito, Marco Esposito	Gastaldi et al. 2018	Posterior atrophic jaws rehabilitated with prostheses supported by 5 × 5 mm implants with a nanostructured calcium-incorporated titanium surface or by longer implants in augmented bone. 3-year results from a randomised controlled trial	Eur J Oral Implantol	2	2	2	1	1	1	2	2	80	0	2	3.123	1	47	1	0	0	6	Italy	Europe	0	0	na																		3	3
386	PMID: 29557399	Caroline Bolle, Pietro Felice, Carlo Barausse, Valeria Pistilli, Anna Trullenque-Eriksson, Marco Esposito	Bolle et al. 2018	4 mm long vs longer implants in augmented bone in posterior atrophic jaws: 1-year post-loading results from a multicentre randomised controlled trial	Eur J Oral Implantol	2	2	2	1	1	1	2	2	80	0	2	3.123	1	64	1	0	0	6	France	Europe	1	0	na																		3	3
387	PMID: 29557398	Marco Esposito, Rubén Davó, Carlos Marti-Pages, Ada Ferrer-Fuertes, Carlo Barausse, Roberto Pistilli, Daniela Rita Ippolito, Pietro Felice	Esposito et al. 2018	Immediately loaded zygomatic implants vs conventional dental implants in augmented atrophic maxillae: 4 months post-loading results from a multicentre randomised controlled trial	Eur J Oral Implantol	2	2	2	1	1	1	2	2	71	0	2	3.123	1	26	1	0	1	8	Sweden	Europe	1	0	na																		1	1
388	DOI: 10.1002/JPER.17-0294	Taner Arabaci, Mevlut Albayrak	Arabaci et al. 2018	Titanium-prepared platelet-rich fibrin provides advantages on periodontal healing: A randomized split-mouth clinical study	J Periodontol	1	1	2	2	1	1	1	2	29	1	4	4.494	1	9	1	1	0	2	Turkey	Asia	1	0	na																		3	3
389	DOI: 10.5051/jpis.2018.48.1.47	Yan Xu, Tshepiso Selerio-Poely, Xingru Ye	Xu et al. 2018	Clinical and microbiological effects of egg yolk antibody against Porphyromonas gingivalis as an adjunct in the treatment of moderate to severe chronic periodontitis: a randomized placebo-controlled clinical trial	J Periodontal Implant Sci	1	1	2	1	1	2	1	3	60	0	1	2.086	1	2	1	0	0	3	India	Asia	1	1	1	1	1	1	1	1	1	1	1	1	1	1	1	1	1	1	1	1	3	3
390	DOI: 10.5051/jpis.2018.48.1.22	Se-Ho Park , Sung-Hee Cho , Ji-Young Han	Park et al. 2018	Effective professional intraoral tooth brushing instruction using the modified plaque score: a randomized clinical trial	J Periodontal Implant Sci	1	1	2	1	1	2	1	2	120	0	4	2.086	1	9	1	1	1	3	Korea	Asia	1	1	1	1	1	1	1	1	1	1	1	1	1	1	0	1	1	1	1	1	3	3
391	DOI: 10.11607/jomi.6149	Laura Lago, Luis da Silva, Isabel Martinez-Silva, Benito Rilo,	Lago et al. 2018	Crestal Bone Level Around Tissue-Level Implants Restored with Platform Matching and Bone-Level Implants Restored with Platform Switching: A 5-Year Randomized Controlled Trial	Int J Oral Max Impl	1	1	2	1	1	1	1	2	100	0	4	2.912	1	19	1	0	1	4	Spain	Europe	1	1	1	0	0	0	0	0	1	1	1	1	1	1	0	1	1	1	1	1	3	3
392	DOI: 10.11607/jomi.4416	Thomas Hanser, Romain Doliveux	Hanser et al. 2018	MicroSaw and Piezosurgery in Harvesting Mandibular Bone Blocks from the Retromolar Region: A Randomized Split-Mouth Prospective Clinical Trial	Int J Oral Max Impl	2	2	2	2	1	1	1	2	53	0	4	2.912	1	7	1	0	0	2	Germany	Europe	1	0	na																		3	3
393	DOI: 10.1002/JPER.17-0302	Fernanda V. Ribeiro, Marcio Z. Casati, Renato C. Casarin, Monica G. Correa, Fabiano R. Cirano, Brenno M. Negri, Suzana P. Pimentel	Ribeiro et al. 2018	Impact of a triclosan-containing toothpaste during the progression of experimental peri-implant mucositis: Clinica parameters and local pattern of osteo-immunoinflammatory mediators in peri-implant fluid	J Periodontol	1	2	2	3	1	2	1	2	22	1	1	4.494	1	20	1	1	0	7	Brasil	South America	1	1	1	1	1	1	1	1	1	1	1	1	1	1	1	1	1	1	1	1	3	3
394	DOI: 10.1002/JPER.17-0429	Markus Schlee, Florian Rathe, Claudine Bommer, Frank Br.seler, Lucy Kind	Schlee et al. 2018+	Self-assembling peptide matrix for treatment of dentin hypersensitivity: A randomized controlled clinical trial	J Periodontol	1	1	1	1	1	2	1	2	50	1	2	4.494	1	15	1	1	0	5	Germany	Europe	1	0	na																		3	3
395	DOI: 10.1002/JPER.17-0148	Filippo Graziani, Nicola Discepoli, Stefano Gennai, Dimitra Karapetsa, Marco Nisi, Lea Bianchi, Nanning A. Martijn Rosema, Ubele Van der Velden	Graziani et al. 2018	The effect of twice daily kiwifruit consumption on periodontal and systemic conditions before and after treatment: A randomized clinical trial	J Periodontol	1	1	2	1	1	2	1	2	50	1	1	4.494	1	17	1	1	1	8	Italy	Europe	1	1	1	0	0	0	0	0	1	1	1	1	1	0	0	0	0	0	0	0	1	2
396	DOI: 10.1111/clr.13129	Stuart J. Froum, Sang-Choon Cho, Takanori Suzuki, Paul Yu, Patricia Corby, Ismael Khouly	Froum et al. 2018	Epicrestal and subcrestal placement of platform-switched implants: 18 month-result of a randomized, controlled, split-mouth, prospective clinial trial	Clin Oral Impl Res	2	2	2	2	1	1	1	2	48	1	2	5.021	1	11	1	1	1	6	USA	North America	1	0	na																		3	3
397	DOI: 10.1111/clr.13131	Paula Girbés-Ballester, Jose Viña-Almunia, Jose C Balaguer-Martí, Miguel Peñarrocha-Diago, David Peñarrocha-Oltra	Girbés-Ballester et al. 2018	Effect of incision design on interproximal bone loss of teeth adjacent to single implants. A randomized controlled clinical trial comparing intrasulcular vs paramarginal incision	Clin Oral Impl Res	2	2	2	1	1	1	1	2	60	1	4	5.021	1	2	0	0	1	5	Spain	Europe	1	1	1	1	1	1	1	1	1	1	1	1	1	1	1	1	1	1	1	1	3	3
398	DOI: 10.1563/aaid-joi-D-16-00216	Sara Bernardi, Roberto Gatto, Marco Severino, Gianluca Botticelli, Silvia Caruso, Claudio Rastelli , Ettore Lupi, Adolfo Quiroz Roias, Enzo Iacomino, Giovanni Falisi	Bernardi et al. 2018	Short Versus Longer Implants in Mandibular Alveolar Ridge Augmented Using Osteogenic Distraction: One-Year Follow-up of a Randomized Split-Mouth Trial	J Oral Implantol	2	2	2	2	1	1	1	2	86	0	2	1.546	1	30	1	0	1	10	Italy	Europe	1	0	na																		3	3
399	DOI: 10.1111/cid.12586	Simone Marconcini, Enrica Giammarinaro, Paolo Toti, Fortunato Alfonsi, Ugo Covani, Antonio Barone	Marconcini et al. 2018	Longitudinal analysis on the effect of insertion torque on delayed single implants: A 3-year randomized clinical study	Clin Implant Dent Relat Res	2	2	2	1	1	1	1	2	116	0	1	4.259	1	32	1	0	0	6	Italy	Europe	1	0	na																		3	3
400	DOI: 10.1563/aaid-joi-D-17-00185	Arturo Sánchez-Pérez, Jesús Muñoz-Peñalver, María José Moya-Villaescusa, Carmen Sánchez-Matás	Sánchez-Pérez et al. 2018	Effects of the Preoperative Administration of Dexketoprofen Trometamol on Pain and Swelling After Implant Surgery: A Randomized, Double-Blind Controlled Trial	J Oral Implantol	2	2	2	1	1	1	1	2	100	0	3	1.546	1	7	1	1	1	4	Spain	Europe	1	0	na																		3	3
401	DOI: 10.1111/jre.12523	M. Galofré, D. Palao, M. Vicario, J. Nart, D. Violant	Galofré et al. 2018	Clinical and microbiological evaluation of the effect of Lactobacillus reuteri in the treatment of mucositis and peri-implantitis: A triple-blind randomized clinical trial	J Periodont Res	1	2	2	1	1	2	1	2	44	1	2	3.946	1	69	1	0	1	5	Spain	Europe	1	1	1	1	1	1	1	1	1	1	1	1	1	0	0	0	0	0	0	0	3	3
402	DOI: 10.11607/jomi.6009	Kostas Zygogiannis, Irene Ha Aartman, Daniel Wismeijer	Zygogiannis et al. 2018	Implant Mandibular Overdentures Retained by Immediately Loaded Implants: A 1-Year Randomized Trial Comparing Patient-Based Outcomes Between Mini Dental Implants and Standard-Sized Implants	Int J Oral Max Impl	2	2	2	1	1	1	2	2	50	0	2	2.912	1	16	1	0	0	3	Netherlands	Europe	1	0	na																		3	3
403	DOI: 10.1111/jcpe.12869	Ernest Rojo, Giorgio Stroppa, Ignacio Sanz-Martin, Oscar Gonzalez-Martín, Antonio Santos Alemany, José Nart	Rojo et al. 2018	Soft tissue volume gain around dental implants using autogenous subepithelial connective tissue grafts harvested from the lateral palate or tuberosity area. A randomized controlled clinical study	J Clin Periodontol	1	2	2	1	1	1	1	2	32	1	1	7.478	1	40	1	0	0	6	Spain	Europe	1	0	na																		3	3
404	DOI: 10.11607/jomi.9107	de Oliveira Fernandes GV, Malta Santos NB, Correia de Sousa MF, Fernandes JCH	de Oliveira Fernandes et al. 2022	Liquid Platelet-Rich Fibrin Coating Implant Surface to Enhance Osseointegration: A Double-Blinded, Randomized Split-Mouth Trial with 1-Year Follow-up	Int J Oral Max Impl	2	2	2	2	1	1	1	2	15	0	1	2.912	1	0	0	0	0	4	USA	North America	1	0	na																		3	3
405	DOI: 10.1111/cid.13061	Carlo Barausse, Roberto Pistilli, Luigi Canullo, Lorenzo Bonifazi, Agnese Ferri, Pietro Felice	Barausse et al. 2022	A 5-year randomized controlled clinical trial comparing 4-mm ultrashort to longer implants placed in regenerated bone in the posterior atrophic jaw	Clin Implant Dent Relat Res	2	2	2	1	1	1	2	2	80	0	2	4.259	1	1	0	0	1	6	Italy	Europe	1	0	na																		3	3
406	DOI: 10.1002/JPER.21-0494	Ali Tugrul Gur, Guliz N. Guncu, Abdullah C. Akman, Asli Pinar, Erdem Karabulut, RahimeM. Nohutcu	Gur et al. 2021	Evaluation of GCF IL-17, IL-10, TWEAK, and sclerostin levels after scaling and root planing and adjunctive use of diode laser application in patients with periodontitis	J Periodontol	1	1	2	1	1	2	1	2	40	1	1	4.494	1	0	1	1	0	6	Turkey	Asia	1	1	1	1	1	1	1	1	1	1	1	1	1	1	1	1	1	1	1	1	3	3
407	DOI: 10.1111/jcpe.13589	Celien Eeckhout, Julie Ackerman, Maarten Glibert, Jan Cosyn	Eeckhout et al. 2021	A randomized controlled trial evaluating hyaluronic acid gel as wound healing agent in alveolar ridge preservation	J Clin Periodontol	1	1	2	1	1	1	2	2	38	1	2	7.478	1	0	1	1	1	4	Belgium	Europe	1	1	1	1	1	1	1	1	1	1	1	1	1	1	1	1	1	1	1	1	1	2
408	DOI: 10.1111/clr.13889	Ronald E. Jung, Marionna N. Kovacs, Daniel S. Thoma, Christoph H. F. Hämmerle	Jung et al. 2022	Informative title: Guided bone regeneration with and without rhBMP-2: 17-year results of a randomized controlled clinical trial	Clin Oral Impl Res	2	2	2	2	1	1	1	2	11	1	4	5.021	1	0	0	0	0	4	Switzerland	Europe	1	0	na																		3	3
409	DOI: 10.1563/aaid-joi-D-21-00045	Aleksa Markovic, Tijana Mišić, Bojan Janjić, Miodrag Šćepanović, Branka Trifković, Branislav Ilić , Ana M Todorović , Jovana Marković , Michel M Dard	Markovic et al. 2021	Immediate Vs. Early Loading of Bone Level Tapered Dental Implants with Hydrophilic Surface in Fully Edentulous Maxilla:Clinical and Patient-Centered Outcomes	J Oral Implantol	2	2	2	1	1	1	1	2	24	0	2	1.546	1	0	1	0	1	9	Serbia	Europe	1	0	na																		3	3
410	DOI: 10.1111/clr.13886	Chatchai Kunavisarut, Akarin Santivitoonvong, Sarunya Chaikantha, Suchaya Pornprasertsuk-Damrongsri, Tim Joda	Kunavisarut et al. 2022	Patient-reported outcome measures comparing static computer-aided implant surgery and conventional implant surgey for single-tooth replacement: A randomized controlled trial	Clin Oral Impl Res	2	2	2	1	1	1	1	2	40	1	1	5.021	1	0	1	1	1	5	Thailand	Asia	1	0	na																		3	3
411	DOI: 10.11607/jomi.9029	Afsheen Tabassum, Farhat Kazmi, Daniel Wismeijer, Intisar Ahmad Siddiqui, Ali Tahmaseb	Tabassum et al. 2021	A Prospective Randomized Clinical Trial on Radiographic Crestal Bone Loss Around Dental Implants Placed Using Two Different Drilling Protocols: 12-Month Follow-up	Int J Oral Max Impl	2	2	2	1	1	1	1	2	24	0	2	2.912	1	0	0	0	0	5	Saudi Arabia	Asia	1	1	1	1	1	1	1	1	1	1	1	1	1	1	1	1	1	1	1	1	3	3
412	DOI: 10.11607/jomi.8929	Ipek N Guldiken, Gokhan Gurler, Cagri Delilbasi	Guldiken et al. 2021	Comparison of Dexmedetomidine and Midazolam in Conscious Sedation During Dental Implant Surgery: A Randomized Clinical Trial	Int J Oral Max Impl	2	2	2	1	1	1	1	2	43	0	4	2.912	1	0	0	0	0	3	Turkey	Asia	1	1	1	1	1	1	1	1	1	1	1	1	1	1	1	1	1	1	1	1	3	3
413	DOI: 10.1111/jcpe.13575	Benjamín Serrano, Ignacio Sanz-Sánchez, Katherine Serrano, Eduardo Montero, Mariano Sanz	Serrano et al. 2022	One-year outcomes of dental implants with a hybrid surface macro-design placed in patients with history of periodontitis: A randomized clinical trial	J Clin Periodontol	1	2	2	1	1	1	1	2	35	1	2	7.478	1	1	0	1	0	5	Spain	Europe	1	1	1	1	1	1	1	1	1	1	1	1	1	1	1	1	1	1	1	1	1	2
414	DOI: 10.1002/JPER.21-0351	Ulrich Schlagenhauf, Jeanine V. Hess, Peggy Stölzel, Imme Haubitz	Schlagenhauf et al. 2021	Impact of a two-stage subgingival instrumentation scheme involving air polishing on attachment gain after active periodontal therapy	J Periodontol	1	1	2	1	1	2	1	2	44	1	2	4.494	1	0	1	1	1	5	Germany	Europe	1	1	1	1	1	1	1	1	1	1	1	1	1	1	1	1	1	1	1	1	1	2
415	DOI: 10.1111/clr.13883	Helle Baungaard Nielsen, Søren Schou, Niels Henrik Bruun, Thomas Starch-Jensen	Baungaard et al. 2022	Professional and patient-reported outcomes of two surgical approaches for implant-supported single-crown restoration: 1-year results of a randomized controlled clinical trial	Clin Oral Impl Res	2	2	2	1	1	1	1	2	40	1	2	5.021	1	0	0	1	0	4	Denmark	Europe	1	1	1	1	1	1	1	1	1	1	1	1	1	1	0	1	1	1	1	1	3	3
416	doi: 10.1186/s40729-021-00396-x.	Shi-Chen Lin, Xin Li, Hang Liu, Fang Wu, Lian Yang, Ya Su, Jun Li, Shao-Yu Duan	Lin et al. 2021	Clinical applications of concentrated growth factors combined with bone substitutes for alveolar ridge preservation in maxillary molar area: a randomized controlled trial	Int J Implant Dent	2	2	2	1	1	1	1	3	36	0	1	2.984	1	0	1	0	0	7	China	Asia	1	0	na																		3	3
417	DOI: 10.1111/jcpe.13576	Valentin Bartha, Lea Exner, Daniela Schweikert, Johan Peter Woelber, Kirstin Vach, Anna-Lisa Meyer, Maryam Basrai, Stephan C. Bischoff, Christian Meller, Diana Wolff	Bartha et al. 2022	Effect of the Mediterranean diet on gingivitis: A randomized controlled trial	J Clin Periodontol	1	1	2	1	1	2	1	2	42	1	3	7.478	1	4	1	1	0	10	Germany	Europe	1	1	1	1	1	1	1	1	1	1	1	1	1	1	1	1	1	1	1	1	3	3
418	DOI: 10.1111/clr.13881	Diederik F.M. Hentenaar, Yvonne C.M. De Waal, Roy E. Stewart, Arie Jan Van Winkelhoff, Henny J.A. Meijer, Gerry M. Raghoebar	Hentenaar et al. 2022	Erythritol air polishing in the surgical treatment of peri-implantitis: A randomized controlled trial	Clin Oral Impl Res	2	2	2	1	1	1	1	2	57	1	3	5.021	1	6	1	1	0	6	Netherlands	Europe	1	1	1	1	1	1	1	1	1	1	1	1	1	1	1	1	1	1	1	1	1	1
419	DOI: 10.1186/s40729-021-00390-3	Colline Papace, Christopher Büsch, Oliver Ristow, Martin Keweloh, Jürgen Hoffmann, Christian Mertens	Papace et al. 2022	The effect of different soft‑tissue management techniques for alveolar ridge preservation: a randomized controlled clinical trial	Int J Implant Dent	2	2	2	1	1	1	1	2	20	0	2	2.984	1	0	0	0	0	6	Germany	Europe	1	1	0	1	1	1	1	1	1	1	1	1	0	1	1	1	1	1	1	1	3	3
420	DOI: 10.1111/jcpe.13564	Carlota Blanco, Alex Pico, Jose Dopico, Pilar Gándara, Juan Blanco, Antonio Liñares	Blanco et al. 2022	Adjunctive benefits of systemic metronidazole on non-surgical treatment of peri-implantitis. A randomized placebo-controlled clinical trial	J Clin Periodontol	1	2	2	1	1	2	1	2	32	1	1	7.478	1	3	1	1	1	6	Spain	Europe	1	1	1	1	1	1	1	1	1	1	1	1	1	1	0	1	1	1	1	1	1	2
421	DOI: 10.1002/JPER.21-0496	Badra Hussain, Ebru Ozkan Karaca, Bahar Eren Kuru, Hare Gursoy, Håvard Jostein Haugen, Johan CasparWohlfahrt	Hussain et al. 2021	Treatment of residual pockets using an oscillating chitosan device versus regular curettes alone—A randomized, feasibility parallel-arm clinical trial	J Periodontol	1	1	2	1	1	2	2	2	78	1	2	4.494	1	1	1	1	0	6	Norway	Europe	1	1	1	1	1	1	1	1	1	1	1	1	1	1	1	1	1	1	1	1	1	2
422	DOI: 10.1111/jcpe.13567	Styliani Anoixiadou, Andreas Parashis, Ioannis Vouros	Anoixiadou et al. 2021	Enamel matrix derivative as an adjunct to minimally invasive non-surgical treatment of intrabony defects: A randomized clinical trial	J CLin Periodontol	1	1	2	1	1	2	1	2	36	1	2	7.478	1	0	1	1	1	3	Greece	Europe	1	1	0	1	1	1	1	1	1	1	1	1	1	1	1	1	1	1	1	1	3	3
423	DOI: 10.1111/jcpe.13570	Carlos Guillermo Benítez Silva, Vitor Marques Sapata, Alexandre Hugo Llanos, Marcelo Munhoes Romano, Ronald Ernst Jung, Christoph Hans Franz Hämmerle, Joao Batista Cesar-Neto, Cláudio Mendes Pannuti, Giuseppe Alexandre Romito	Silva et al. 2022	Peri-implant tissue changes at sites treated with alveolar ridge preservation in the aesthetic zone: Twenty-two months follow-up of a randomized clinical trial	J Clin Periodontol	1	2	2	1	1	1	1	2	66	1	2	7.478	1	0	1	1	0	9	Brasil	South America	1	1	1	1	1	1	1	1	1	1	1	1	1	1	0	1	1	1	1	1	3	3
424	DOI: 10.11607/jomi.8811	Amir Shuster, Shlomi Kleinman, Vadim Reiser, Clariel Ianculovici, Oren Peleg, Ronen Ben-Ami	Shuster et al. 2021	Short Versus Extended Antibiotic Prophylaxis for Maxillary Sinus Floor Augmentation Via a Lateral Window Approach: A Randomized Controlled Trial	Int J Oral Max Impl	2	2	2	1	1	1	1	2	85	0	3	2.912	1	0	0	1	0	6	Israel	Asia	1	0	na																		1	2
425	DOI: 10.11607/jomi.8823	Lina Wang, Tingting Wang, Yuefeng Lu, Zhen Fan	Wang et al. 2021	Comparing the Clinical Outcome of Peri-implant Hard and Soft Tissue Treated with Immediate Individualized CAD/CAM Healing Abutments and Conventional Healing Abutments for Single-Tooth Implants in Esthetic Areas Over 12 Months: A Randomized Clinical Trial	Int J Oral Max Impl	2	2	2	1	1	1	1	2	22	0	1	2.912	1	0	1	0	0	4	China	Asia	1	1	1	1	1	1	1	1	1	1	1	1	1	1	1	1	1	1	1	1	3	3
426	DOI: 10.1111/clr.13872	Norbert Enkling, Franziska Kokoschka, Daniel Schumacher, Dominik Kraus, Martin Schimmel, Samir Abou-Ayash	Enkling et al. 2022	Influence of the loading protocol and platform switching in two-implant bar-retained overdentures: 3-year results from a randomized controlled equivalence clinical trial	Clin Oral Impl Res	2	2	2	2	1	1	1	2	32	1	2	5.021	1	0	1	0	0	6	Switzerland	Europe	1	1	1	1	1	1	1	1	1	1	1	1	1	1	1	1	1	1	1	1	3	3
427	DOI: 10.1111/cid.13050	Florian Rathe, Rüdiger Junker, Sabine Gröger, Jörg Meyle, Markus Schlee	Rathe et al. 2021	Inflammatory effects of individualized abutments bonded onto titanium base on peri-implant tissue health: A randomized controlled clinical trial	Clin Implant Dent Relat Res	2	2	2	2	1	1	1	2	24	0	2	4.259	1	0	1	1	0	5	Germany	Europe	1	1	1	1	1	1	1	1	1	1	1	1	1	1	1	1	1	1	1	1	3	3
428	DOI: 10.1111/jcpe.13566	Juliana Philip, Mark J. Buijs, Vincent Y. Pappalardo, Wim Crielaard, Bernd W. Brandt, Egija Zaura	Philip et al. 2022	The microbiome of dental and peri-implant subgingival plaque during peri-implant mucositis therapy: A randomized clinical trial	J Clin Periodontol	1	2	2	1	1	2	1	3	89	1	1	7.478	1	1	1	1	0	6	Netherlands	Europe	1	0	na																		3	3
429	DOI: 10.1186/s40729-021-00387-y	Suen A. N. Lie, Carine A. W. Leung, Rick M. M. A. Claessen, Hans‑Albert Merten, Peter A. W. H. Kessler	Lie et al. 2021	Implant survival after graftless sinus floor augmentation in highly atrophic maxillae: a randomized controlled trial in a split mouth study	Int J Implant Dent	2	2	1	2	1	1	1	2	10	0	3	2.984	1	0	1	1	0	5	Netherlands	Europe	1	0	na																		3	3
430	DOI: 10.1111/clr.13870	Myroslav Solonko, Erik Regidor, Alberto Ortiz-Vigón, Eduardo Montero, Blanca Vilchez, Mariano Sanz	Solonko et al. 2022	Efficacy of keratinized mucosal augmentation with a collagen matrix concomitant to the surgical treatment of peri-implantitis: A dual-center randomized clinical trial	Clin Oral Impl Res	2	2	2	1	1	1	2	2	49	1	2	5.021	0	2	1	1	0	6	Spain	Europe	1	1	1	1	1	1	1	1	1	1	1	1	1	1	1	1	1	1	1	1	1	2
431	DOI: 10.1111/clr.13867	Marco Toia, Michele Stocchero, Silvia Galli, Evaggelia Papia, Ann Wennerberg, Jonas P. Becktor	Toia et al. 2022	The use of implant-level connection in screw-retained fixed partial dentures: A 3-year randomised clinical trial	Clin Oral Impl Res	2	2	2	1	1	1	1	2	50	1	2	5.021	1	0	1	1	0	6	Sweden	Europe	1	1	1	1	1	1	1	1	1	1	1	1	1	1	1	1	1	1	1	1	3	3
432	DOI: 10.1111/jre.12938	Chenchen Feng, Yi Ding, Liqin Tang, Yong Gui, Xiaoyun Shen, Linlin He, Xinyan Lu, Wai Keung Leung	Feng et al. 2022	Adjunctive Er:YAG laser in non-surgical periodontal therapy of patients with inadequately controlled type 2 diabetes mellitus: A split-mouth randomized controlled study	J Periodont Res	1	1	2	2	1	2	1	2	22	1	1	3.946	1	0	1	1	0	8	China	Asia	1	1	1	1	1	1	1	1	1	1	1	1	1	1	1	1	1	1	1	1	3	3
433	DOI: 10.1111/cid.13045	Sharif Qassim Nazzal, Mohammed Al-Dubai, Ragia Mounir, Sherif Ali, Mohamed Mounir	Nazzal et al. 2021	Maxillary vertical alveolar ridge augmentation using computer-guided sandwich osteotomy technique with simultaneous implant placement versus conventional technique: A pilot study	Clin Implant Dent Relat Res	2	2	1	1	1	1	1	2	12	0	4	4.259	1	0	1	1	0	5	Egypt	Africa	1	0	na																		3	3
434	DOI: 10.1111/clr.13866	Thomas Starch-Jensen, Niels Henrik Bruun	Jensen et al. 2022	Patient's perception of recovery after sinus membrane elevation and blood coagulum compared with 1:1 mixture of autogenous bone graft and deproteinized porcine bone mineral. randomized controlled trial Secondary outcomes from a single-blinded	Clin Oral Impl Res	2	2	2	1	1	1	1	2	40	1	2	5.021	1	0	1	1	1	2	Denmark	Europe	1	1	1	1	1	1	1	1	1	1	1	1	1	1	1	1	1	1	1	1	3	3
435	DOI: 10.1111/jcpe.13560	Jan Cosyn, Célien Eeckhout, Véronique Christiaens, Aryan Eghbali, Stijn Vervaeke, Faris Younes, Thomas De Bruyckere	Cosyn et al. 2021	A multi-centre randomized controlled trial comparing connective tissue graft with collagen matrix to increase soft tissue thickness at the buccal aspect of single implants: 3-month results	J Clin Periodontol	1	2	2	1	1	1	2	2	60	1	2	7.478	1	1	1	1	1	7	Belgium	Europe	1	1	1	1	1	1	1	1	1	1	1	1	1	1	1	1	1	1	1	1	3	3
436	DOI: 10.1186/s40729-021-00382-3	Assma Syed Ahamed, P. S. G. Prakash , Jasmine Crena, Dhayanand John Victor, Sangeetha Subramanian, Devapriya Appukuttan	Ahamed et al. 2021	The influence of laser‑microgrooved implant and abutment surfaces on mean crestal bone levels and peri‑implant soft tissue healing: a 3‑year longitudinal randomized controlled clinical trial	Int J Implant Dent	2	2	2	1	1	1	1	2	20	0	3	2.984	1	0	1	0	0	6	India	Asia	1	1	1	1	1	1	1	1	1	1	1	1	1	1	1	1	1	1	1	1	3	3
437	DOI: 10.1002/JPER.21-0212	Mauro Pedrine Santamaria, Amanda Rossato, ManuelaMaria Viana Miguel, Manuela Bafini Fonseca, Cristhian Reynaldo Gomez Bautista, Andrea Carvalho de Marco, Ingrid FernandesMathias-Santamaria, Laís Fernanda Ferreira Ferraz	Santamaria et al. 2021	Comparison of two types of xenogeneic matrices to treat single gingival recessions: A randomized clinical trial	J Periodontol	1	1	2	1	1	1	1	3	75	1	1	4.494	1	0	1	0	0	8	Brasil	South America	1	1	1	1	1	1	1	1	1	1	1	1	1	1	1	1	1	1	1	1	3	3
438	DOI: 10.1186/s40729-021-00379-y	Thomas Starch‑Jensen, Marianne Ahmad, Niels Henrik Bruun, Jonas Peter Becktor	Starch‑Jensen et al. 2021	Patient’s perception of recovery after maxillary sinus floor augmentation with autogenous bone graft compared with composite grafts: a single‑blinded randomized controlled trial	Int J Implant Dent	2	2	2	1	1	1	2	3	60	0	2	2.984	1	0	0	1	0	4	Denmark	Europe	1	1	1	1	1	1	1	1	1	1	1	1	1	1	1	1	1	1	1	1	3	3
439	DOI: 10.1111/clr.13841	Alessandro Cucchi, Elisabetta Vignudelli, Debora Franceschi, Emanuele Randellini, Giuseppe Lizio, Antonino Fiorino, Giuseppe Corinaldesi	Cucchi et al. 2021	Vertical and horizontal ridge augmentation using customized CAD/CAM titanium mesh with versus without resorbable membranes. A randomized clinical trial	Clin Oral Impl Res	2	2	2	1	1	1	1	2	30	1	4	5.021	0	2	0	1	1	7	Italy	Europe	1	0	na																		3	3
440	DOI: 10.1111/clr.13851	Amália Machado Bielemann, Alessandra Julie Schuster, Anna Paula da Rosa Possebon, André Ribeiro Schinestsck, Otacílio Luiz Chagas-Junior, Fernanda Faot	Bielemann et al. 2021	Clinical performance of narrow-diameter implants with hydrophobic and hydrophilic surfaces with mandibular implant overdentures: 1-year results of a randomized clinical trial	Clin Oral Impl Res	2	2	2	2	1	1	1	2	16	1	2	5.021	1	0	1	0	0	6	Brasil	South America	1	1	1	1	1	1	1	1	1	1	1	1	1	1	1	1	1	1	1	1	3	3
441	DOI: 10.1111/clr.13849	Stefan Wolfart, Anne Rittich, Karin Groß, Oliver Hartkamp, Annabelle von der Stück, Stefan Raith, Sven Reich	Wolfart et al. 2021	Cemented versus screw-retained posterior implant-supported single crowns: A 24-month randomized controlled clinical trial	Clin Oral Impl Res	2	2	2	1	1	1	1	2	41	1	2	5.021	1	1	0	1	0	7	Germany	Europe	1	0	na																		3	3
442	DOI: 10.11607/prd.5283	Shayan Barootchi, Lorenzo Tavelli, Riccardo Di Gianfilippo, Martina Stefanini, Giovanni Zucchelli, Giulio Rasperini, Hom-Lay Wang	Barootchi et al. 2021	Gingival Phenotype Modification as a Result of Root Coverage Procedure with Two Human Dermal Matrices: Long-Term Assessment of a Randomized Clinical Trial	Int J Periodontics Restorative Dent	1	1	2	1	1	1	1	2	20	0	2	2.227	1	1	0	1	0	7	USA	North America	1	1	1	1	1	1	1	1	1	1	1	1	1	1	1	1	1	1	1	1	3	3
443	DOI: 10.11607/prd.5068	Daniele Cardaropoli, Mariateresa Albano, Lorenzo Tamagnone	Cardaropoli et al. 2021	Infection Control in Adult Periodontal Patients Using Ultrasonic Debridement and Erythritol Powder: A Randomized, Controlled, Split-Mouth Clinical Study	Int J Periodontics Restorative Dent	1	1	2	2	1	2	1	2	10	0	4	2.227	1	0	1	0	0	3	Italy	Europe	1	0	na																		3	3
444	DOI: 10.1111/jre.12934	Manuela Maria Viana Miguel, Ingrid Fernandes Mathias-Santamaria, Amanda Rossato, Laís Fernanda Ferreira Ferraz, Thiago Perez Rangel, Renato Corrêa Viana Casarin, Dimitris N. Tatakis, Mauro Pedrine Santamaria	Miguel et al. 2021	Enamel matrix derivative effects on palatal mucosa wound healing: Randomized clinical trial	J Periodont Res	1	1	2	1	1	1	1	2	44	1	1	3.946	1	0	0	1	0	8	Brasil	South America	1	1	0	1	1	1	1	1	1	1	1	1	1	1	1	1	1	1	1	1	3	3
445	DOI: 10.1002/JPER.21-0233	Renuka K. Swami, Abhay P. Kolte, Rajashri A. Kolte	Swami et al. 2021	Clinico-radiographic comparative evaluation of 1% metformin gel plus platelet-rich fibrin over platelet-rich fibrin alone in treatment of Grade II furcation defects: A randomized controlled double-blind clinical trial	J Periodontol	1	1	2	2	1	1	1	2	21	1	4	4.494	1	0	1	1	1	3	India	Asia	1	1	1	1	1	1	1	1	1	1	1	1	1	1	1	1	1	1	1	1	3	3
446	DOI: 10.1111/jcpe.13548	Jamal M. Stein, Sareh Said Yekta-Michael, Florian Schittenhelm, Stefan Reichert, David Kupietz, Henrik Dommisch, Adrian Kasaj, Stephanie Wied, Octavia-Carolina Vela, Stefan-Ioan Stratul	Stein et al. 2021	Comparison of three full-mouth concepts for the non-surgical treatment of stage III and IV periodontitis: A randomized controlled trial	J Clin Periodontol	1	1	2	1	1	2	2	4	172	1	2	7.478	1	3	1	1	1	10	Germany	Europe	1	1	1	1	1	1	1	1	1	1	1	1	1	1	0	1	1	1	1	1	3	3
447	DOI: 10.1111/clr.13832	Robert Durand, Issam Kersheh, Stéphanie Marcotte, Pierre Boudrias, Matthieu Schmittbuhl, Thierry Cresson, Nathalie Rei, Pierre H. Rompré, René Voyer	Durand et al. 2021	Do postoperative antibiotics influence one-year peri-implant crestal bone remodelling and morbidity? A double-blinded randomized clinical trial	Clin Oral Impl Res	2	2	1	1	1	1	1	2	38	1	1	5.021	1	0	0	1	0	9	Canada	North America	1	1	1	1	1	1	1	1	1	1	1	1	1	1	1	1	1	1	1	1	3	3
448	DOI: 10.1111/cid.13040	Ismael Khouly, Franz J. Strauss, Ronald E. Jung, Stuart J. Froum	Khouly et al. 2021	Effect of alveolar ridge preservation on clinical attachment level at adjacent teeth: A randomized clinical trial	Clin Implant Dent Relat Res	2	1	2	2	1	1	1	2	17	0	1	4.259	1	1	1	1	1	4	USA	North America	1	1	1	1	1	1	1	1	1	1	1	1	1	1	1	1	1	1	1	1	3	3
449	DOI: 10.1111/jcpe.13541	Daniel S. Thoma, Karin Wolleb, Roman Schellenberg, Franz-Josef Strauss, Christoph H. F. Hämmerle, Ronald E. Jung	Thoma et al. 2021	Two short implants versus one short implant with a cantilever: 5-Year results of a randomized clinical trial	J Clin Periodontol	1	2	2	1	1	1	1	2	36	1	1	7.478	1	0	0	1	0	6	Switzerland	Europe	1	1	1	1	1	1	1	1	1	1	1	1	1	1	1	1	1	1	1	1	3	3
450	DOI: 10.1111/cid.13042	Kyung-A Ko, Young Woo Song, Ji-Man Park, Young-Bum Park, Chang-Sung Kim, Jung-Seok Lee	Ko et al. 2021	Immediate loading protocols increase the risk of failure of implants placed by fully guided surgery in partially edentulous jaws: A randomized clinical trial	Clin Implant Dent Relat Res	2	2	2	1	1	1	1	2	72	0	1	4.259	1	0	1	1	0	6	South Korea	Asia	1	1	1	1	1	1	1	1	1	1	1	1	1	1	1	1	1	1	1	1	4	2
451	DOI: 10.1111/cid.13044	Danilo Fernandes, Sílvia Nunes, Gonzalo L_x0001_opez-Castro, Tiago Marques, Javier Montero, Tiago Borges	Fernandes et al. 2021	Effect of customized healing abutments on the peri-implant linear and volumetric tissue changes at maxillary immediate implant sites: A 1-year prospective randomized clinical trial	Clin Implant Dent Relat Res	2	2	2	1	1	1	1	2	28	0	4	4.259	1	0	1	1	1	6	Spain	Europe	1	0	na																		3	3
452	DOI: 10.1002/JPER.21-0242	Dorara Dortaj, Seyed Hossein Bassir, Neda Hakimiha, Houlin Hong, Hoori Aslroosta, Reza Fekrazad, Neda Moslemi	Dortaj et al. 2021	Efficacy of Nd:YAG laser-assisted periodontal therapy for the management of periodontitis: A double-blind split-mouth randomized controlled clinical trial	J Periodontol	1	1	2	2	1	2	1	2	21	1	1	4.494	1	0	1	1	0	7	Iran	Asia	1	1	1	1	1	1	1	1	1	1	1	1	1	1	1	1	1	1	1	1	3	3
453	DOI: 10.11607/jomi.8636	Pablo Pádua Barbosa, Thales Martins Cruvinel, Celso Eduardo Sakakura, Guilherme José Pimentel Lopes de Oliveira, Elizangela Cruvinel Zuza	Barbosa et al. 2021	Primary and Secondary Stability of Implants with Hydrophilic Surfaces in the Posterior Maxilla: A Split-Mouth Randomized Controlled Clinical Trial	Int J Oral Max Impl	2	2	2	2	1	1	1	2	20	0	4	2.912	1	2	1	0	0	6	Brasil	South America	1	0	na																		3	3
454	DOI: 10.11607/jomi.8777	Azhar Seleem, Omnia K Tawfik, Hani El-Nahass	Seleem et al. 2021	Evaluation of Oversized Drilling on Implant Survival and Stability Versus Traditional Drilling Technique: A Randomized Clinical Trial	Int J Oral Max Impl	2	2	2	1	1	1	1	2	20	0	3	2.912	1	0	1	1	0	3	Egypt	Africa	1	0	na																		3	3
455	DOI: 10.11607/jomi.8722	Fausto Frizzera, Nicolas Nicchio Nicolini Calazans, Cristiano Hooper Pascoal, Menara Elen Martins, Gustavo Mendonça	Frizzera et al. 2021	Flapless Guided Implant Surgeries Compared with Conventional Surgeries Performed by Nonexperienced Individuals: Randomized and Controlled Split-Mouth Clinical Trial	Int J Oral Max Impl	2	2	2	2	1	1	1	2	10	0	2	2.912	1	0	1	1	0	5	Brasil	South America	1	0	na																		3	3
456	DOI: 10.1111/cid.13035	Xiao-Lei Lv, Shu-jiao Qian, Shi-chong Qiao, Ying-Xin Gu, Hong-Chang Lai, Jun-Yu Shi	Lv et al. 2021	Clinical, radiographic, and immunological evaluation of angulated screw-retained and cemented single-implant crowns in the esthetic region: A 1-year randomized controlled clinical trial	Clin Implant Dent Relat Res	2	2	2	1	1	1	1	2	60	0	4	4.259	1	3	1	1	0	6	China	Asia	1	1	1	1	1	1	1	1	1	1	1	1	1	1	0	1	1	1	1	1	3	3
457	DOI: 10.5051/jpis.2007080354	Fahad Zafar, Federica Romano, Filippo Citterio, Francesco Ferrarotti, Claudia Dellavia, Moontaek Chang, Mario Aimetti	Zafar et al. 2021	Chemical cleansing as an adjunct to subgingival instrumentation with ultrasonic and hand devices in deep periodontal pockets: a randomized controlled study	J Periodontal Implant Sci	1	1	2	1	1	1	1	2	56	0	1	2.086	1	1	1	0	0	7	Italy	Europe	1	0	na																		3	3
458	DOI: 10.1111/cid.13041	Thabet Asbi, Hiba Abu Hussein, Jacob Horwitz, Eran Gabay, Eli E. Machtei, Hadar Zigdon Giladi	Asbi et al. 2021	A single application of chlorhexidine gel reduces gingival inflammation and interleukin 1-β following one-stage implant placement: A randomized controlled study	Clin Implant Dent Relat Res	2	2	2	1	1	1	1	2	39	0	3	4.259	1	0	1	1	1	6	Israel	Asia	1	1	1	1	1	0	0	0	1	1	1	1	1	1	1	1	1	1	1	1	3	3
459	DOI: 10.1111/cid.13037	Ron Doornewaard, Samir Sakani, Carine Matthys, Maarten Glibert, Ewald Bronkhorst, Stefan Vandeweghe, Stijn Vervaeke, Hugo De Bruyn	Doornewaard et al. 2021	Four-implant-supported overdenture treatment in the maxilla. Part I: A randomized controlled split mouth trial assessing the effect of microthreads and abutment connection type on 4 years peri-implant health	Clin Implant Dent Relat Res	2	2	2	2	1	1	1	4	25	0	4	4.259	1	3	1	1	0	8	Belgium	Europe	1	1	1	1	1	1	1	1	1	1	1	1	1	1	1	1	1	1	1	1	1	1
460	DOI: 10.1111/cid.13039	Yoo-Yeon Kim, Young Woo Song, Myong Ji Kim, Jae-Kook Cha, Ji-Man Park, Jee-Hwan Kim, Ui-Won Jung	Kim et al. 2021	Immediate loading of fixed partial prostheses reconstructed using either tapered or straight implants in the posterior area: A randomized clinical trial	Clin Implant Dent Relat Res	2	2	2	1	1	1	1	2	48	0	1	4.259	1	1	1	1	0	7	South Korea	Asia	1	1	1	1	1	1	1	1	1	1	1	1	1	1	1	1	1	1	1	1	4	2
461	DOI: 10.1002/JPER.20-0764	Hongye Lu, Lu He, Dongsiqi Jin, Yunxuan Zhu, HuanxinMeng	Lu et al. 2021	Effect of adjunctive systemic antibiotics onmicrobial populations compared with scaling and root planing alone for the treatment of periodontitis: A pilot randomized clinical trial	J Periodontol	1	1	1	1	1	2	1	2	14	1	1	4.494	1	3	1	1	0	5	China	Asia	1	1	1	0	0	0	0	0	1	0	0	0	0	0	0	0	0	0	0	0	3	3
462	DOI: 10.1111/clr.13815	Norbert Enkling, Joël Nauli, Dominik Kraus, Julia Gabriela Wittneben, Martin Schimmel, Samir Abou-Ayash	Enkling et al. 2021	Short strategic implants for mandibular removable partial dentures: One-year results from a pilot randomized crossover abutment type study	Clin Oral Impl Res	2	2	1	3	1	1	1	2	12	1	2	5.021	1	0	1	1	1	6	Switzerland	Europe	1	1	1	1	1	1	1	1	1	1	1	1	1	1	0	1	1	1	1	1	3	3
463	DOI: 10.1111/clr.13821	Berkay Tokuc, Bahadır Kann	Tokuc et al. 2021	The effect of triangular cross-section neck design on crestal bone stability in the anterior mandible: A randomized, controlled, split-mouth clinical trial	Clin Oral Impl Res	2	2	2	2	1	1	1	2	20	1	2	5.021	1	1	0	0	1	2	Turkey	Asia	1	0	na																		3	3
464	DOI: 10.11607/prd.5377	Gabriel Strauss, David Goteiner, Kevin Murawski, Steven R Singer, Howard J Drew, Andrew Sullivan	Strauss et al. 2021	Laser-Assisted Therapy for the Treatment of Peri-implantitis. Part I. Clinical Outcomes	Int J Periodontics Restorative Dent	1	2	2	1	1	2	1	2	20	0	4	2.227	1	1	0	0	1	6	USA	North America	1	0	na																		3	3
465	DOI: 10.11607/prd.5337	Daniele Cardaropoli, Lorenzo Tamagnone, Alessandro Roffredo, Lorena Gaveglio	Cardaropoli et al. 2021	Influence of Abutment Design and Platform Switching on Peri-implant Marginal Bone Level: A Randomized Controlled Clinical Trial with 1-Year Results	Int J Periodontics Restorative Dent	1	2	2	1	1	1	1	4	42	0	2	2.227	1	0	0	1	0	4	Italy	Europe	1	1	1	1	1	1	1	1	1	1	1	1	1	1	1	1	1	1	1	1	3	3
466	DOI: 10.1111/jcpe.13528	Karin Jepsen, Christina Tietmann, Eric Kutschera, Peter Wüllenweber, Andreas Jäger, Daniele Cardaropoli, Lorena Gaveglio, Ignacio Sanz Sanchez, Conchita Martin, Rolf Fimmers, Søren Jepsen	Jepsen et al. 2021	The effect of timing of orthodontic therapy on the outcomes of regenerative periodontal surgery in patients with stage IV periodontitis: A multicenter randomized trial	J Clin Periodontol	1	1	2	1	1	1	2	2	43	1	1	7.478	1	0	1	1	1	11	Germany	Europe	1	1	1	1	1	1	1	1	1	1	1	1	1	1	1	1	1	1	1	1	3	3
467	DOI: 10.1002/JPER.21-0358	Ingrid Fernandes Mathias-Santamaria, Camila Augusto Silveira, Amanda Rossato, Mary Anne Sampaio deMelo, Eduardo Bresciani, Mauro Pedrine Santamaria	Mathias-Santamaria et al. 2021	Single gingival recession associated with non-carious cervical lesion treated by partial restoration and coronally advanced flap with or without xenogenous collagen matrix: A randomized clinical trial evaluating the coverage procedures and restorative protocol	J Periodontol	1	1	2	1	1	1	1	2	62	1	1	4.494	1	2	1	1	0	6	Brasil	South America	1	1	0	1	1	1	1	1	1	1	1	1	1	1	1	1	1	1	1	1	3	3
468	DOI: 10.1002/JPER.21-0131	Michael K. McGuire, Jim Janakievski, E. Todd Scheyer, Diego Velásquez, John C. Gunsolley, Rick H. Heard, Thiago Morelli	McGuire et al. 2021	Efficacy of a harvest graft substitute for recession coverage and soft tissue volume augmentation: A randomized controlled trial	J Periodontol	1	1	2	2	1	1	2	2	30	1	2	4.494	1	0	1	1	0	7	USA	North America	1	0	na																		3	3
469	DOI: 10.1002/JPER.21-0133	Daniela Gurpegui Abud, Jaffer A Shariff, Eric Linden, Philip Y Kang	Abud et al. 2021	Erbium-doped: yttrium-aluminum-garnet (Er:YAG) versus scaling and root planing for the treatment of periodontal disease: A single-blinded split-mouth randomized clinical trial	J Periodontol	1	1	2	2	1	2	1	2	26	1	2	4.494	1	0	1	1	0	4	USA	North America	1	1	1	1	1	1	1	1	1	1	1	1	1	1	1	1	1	1	1	1	1	2
470	DOI: 10.1186/s40729-021-00348-5	Helle Baungaard Nielsen, Søren Schou, Niels Henrik Bruun, Thomas Starch-Jensen	Nielsen et al. 2021	Single-crown restorations supported by short implants (6 mm) compared with standard-length implants (13 mm) in conjunction with maxillary sinus floor augmentation: a randomized, controlled clinical trial	Int J Implant Dent	2	2	2	1	1	1	1	2	40	0	1	2.984	1	2	1	1	0	4	Denmark	Europe	1	1	1	1	1	1	1	1	1	1	1	1	1	1	0	1	1	1	1	1	3	3
471	DOI: 10.1111/cid.13030	Sunida Engkawong, Nikos Mattheos, Pagaporn Pantumwadee Pisarnturakit, Atiphan Pimkhaokham, Keskanya Subbalekha	Engkawong et al. 2021	Comparing patient-reported outcomes and experiences among static, dynamic computer-aided, and conventional freehand dental implant placement: A randomized clinical trial	Clin Implant Dent Relat Res	2	2	2	1	1	1	1	3	90	0	4	4.259	1	3	0	1	0	5	Thailand	Asia	1	1	1	1	1	1	1	1	1	1	1	1	1	1	0	1	1	1	1	1	3	3
472	DOI: 10.1111/cid.13029	Francesco Pera, Maria Menini, Francesco Bagnasco, Federico Mussano, Giulia Ambrogio, Paolo Pesce	Pera et al. 2021	Evaluation of internal and external hexagon connections in immediately loaded full-arch rehabilitations: A within-person randomized split-mouth controlled trial with a 3-year follow-up	Clin Implant Dent Relat Res	2	2	2	2	1	1	2	2	20	0	1	4.259	1	3	0	0	0	6	Italy	Europe	1	0	na																		3	3
473	DOI: 10.1111/jcpe.13518	Jia-Ping Huang, Jia-Mei Liu, Yan-Min Wu, Anna Dai, Hua-Jiao Hu, Fu-Ming He, Qian-Ming Chen, Xiao-Jun Li, Ping Sun, Pei-Hui Ding	Huang et al. 2021	Clinical evaluation of xenogeneic collagen matrix versus free gingival grafts for keratinized mucosa augmentation around dental implants: A randomized controlled clinical trial	J Clin Periodontol	1	2	2	1	1	1	1	2	26	1	2	7.478	1	1	0	1	0	10	China	Asia	1	1	1	1	1	1	1	1	1	1	1	1	1	1	1	1	1	1	1	1	3	3
474	DOI: 10.1111/clr.13806	Ruben Garcia-Sanchez, Nikos Mardas, Jacopo Buti, Antonio Jose Ortiz Ruiz, Guillermo Pardo Zamora	Garcia-Sanchez et al. 2021	Immediate implant placement in fresh alveolar sockets with a minimal split-thickness envelope flap: A randomised controlled clinical trial	Clin Oral Impl Res	2	2	2	1	1	1	1	2	28	1	2	5.021	1	1	0	1	0	5	Spain	Europe	1	1	1	1	1	1	1	1	1	1	1	1	1	1	1	1	1	1	1	1	3	3
475	DOI: 10.1111/cid.13028	Luigi Canullo, Luca Masucci, Gianluca Quaranta, Romeo Patini, Vito Carlo Alberto Caponio, Paolo Pesce, Andrea Ravidà, David Penarrocha-Oltra, Miguel Penarrocha-Diago	Canullo et al. 2021	Culturomic and quantitative real-time-polymerase chain reaction analyses for early contamination of abutments with different surfaces: A randomized clinical trial	Clin Implant Dent Relat Res	2	2	2	1	1	1	1	4	40	0	4	4.259	1	0	1	0	0	9	Spain	Europe	1	0	na																		3	3
476	DOI: 10.1186/s40729-021-00342-x	Awutsadaporn Katheng, Manabu Kanazawa, Yuriko Komagamine, Anna Miyayasu, Yoko Uehara, Daisuke Sato, Shunsuke Minakuchi	Katheng et al. 2021	Masticatory performances and maximum occlusal forces of immediate and conventional loaded two-implant supported overdentures retained by magnetic attachments: preliminary study of randomized controlled clinical trial	Int J Implant Dent	2	2	2	1	1	1	1	2	19	0	3	2.984	1	1	1	1	0	7	Japan	Asia	1	1	1	1	1	1	1	1	1	1	1	1	1	1	0	1	1	1	1	1	3	3
477	DOI: 10.1111/jcpe.13513	Stefan Renvert, Jean-Louis Giovannoli, Ann-Marie Roos-Jansåker, Sven Rinke	Renvert et al. 2021	Surgical treatment of peri-implantitis with or without a deproteinized bovine bone mineral and a native bilayer collagen membrane: A randomized clinical trial	J Clin Periodontol	1	2	2	1	1	1	2	2	71	1	2	7.478	1	4	1	1	0	4	Sweden	Europe	1	1	1	1	1	1	1	1	1	1	1	1	1	1	1	1	1	1	1	1	4	2
478	DOI: 10.1111/clr.13802	Kasper Søndergaard, Mandana Hosseini, Simon Storgård Jensen, Rubens Spin-Neto, Klaus Gotfredsen	Søndergaard et al. 2021	Fully versus conventionally guided implant placement by dental students: A randomized controlled trial	Clin Oral Impl Res	2	2	2	1	1	1	1	2	25	1	2	5.021	1	2	1	1	0	5	Denmark	Europe	1	0	na																		3	3
479	DOI: 10.1111/clr.13800	Stefanie Kappel, Anna-Luisa Klotz, Lydia Eberhard, Justo Lorenzo Bermejo, Peter Rammelsberg, Nikolaos Nikitas Giannakopoulos	Kappel et al. 2021	Maxillary implant overdentures on two or four implants. A prospective randomized cross-over clinical trial of implant and denture success and survival	Clin Oral Impl Res	2	2	2	3	1	1	1	2	26	1	1	5.021	1	1	0	1	1	7	Germany	Europe	1	1	1	1	0	0	0	0	1	1	1	1	1	1	0	1	1	0	0	0	3	3
480	DOI: 10.1111/cid.13026	Feifei Ma, Ye Lin, Feng Sun, Xi Jiang, Tai Wei	Ma et al. 2021	The impact of autologous concentrated growth factors on the alveolar ridge preservation after posterior tooth extraction: A prospective, randomized controlled clinical trial	Clin Implant Dent Relat Res	2	2	2	1	1	1	1	2	50	0	1	4.259	1	0	1	1	0	4	China	Asia	1	0	na																		3	3
481	DOI: 10.1111/cid.13006	Seung-Hyun Park, Young Woo Song, Jae-Kook Cha, Jung-Seok Lee, Young-Taek Kim, Hyun-Seung Shin, Dong-Won Lee, Jae Hyun Lee, Chang-Sung Kim	Park et al. 2021	Adjunctive use of metronidazole-minocycline ointment in the nonsurgical treatment of peri-implantitis: A multicenter randomized controlled trial	Clin Implant Dent Relat Res	2	2	2	1	1	2	2	3	118	0	2	4.259	1	1	1	1	1	9	South Korea	Asia	1	1	1	1	1	0	0	0	1	1	1	1	1	1	1	1	1	1	1	0	3	3
482	DOI: 10.1111/clr.13787	Caroline V Rubino, Brandon G Katz, Kylie Langlois, Howard H Wang, Julio A Carrion, Stephen G Walker, Jackie L Collier, Vincent J Iacono, Srinivas R Myneni	Rubino et al. 2021	Evaluation of different materials used for sealing of implant abutment access channel and the peri-implant sulcus microbiota: A 6-month, randomized controlled trial	Clin Oral Impl Res	2	2	2	1	1	1	1	4	8	1	1	5.021	1	0	1	0	1	9	USA	North America	1	0	na																		3	3
483	DOI: 10.1111/clr.13796	Brend P. Jonker, Franz J. Strauss, Nadja Naenni, Ronald E. Jung, Eppo B. Wolvius, Justin Pijpe	Jonker et al. 2021	Early implant placement with or without alveolar ridge preservation in single tooth gaps renders similar esthetic, clinical and patient-reported outcome measures: One-year results of a randomized clinical trial	Clin Oral Impl Res	2	2	2	1	1	1	1	3	75	1	2	5.021	1	2	1	1	0	6	Netherlands	Europe	1	1	1	0	0	0	0	0	1	1	1	1	1	1	1	1	1	1	1	0	3	3
484	DOI: 10.5051/jpis.2004140207	Vikram Kumar, Rameshwari Singhal, Pavitra Rastogi, Nand Lal, Shivani Pandey , Abbas Ali Mahdi	Kumar et al. 2021	Localized probiotic-guided pocket recolonization in the treatment of chronic periodontitis: a randomized controlled clinical trial	J Periodontal Implant Sci	1	1	2	1	1	2	1	3	48	0	1	2.086	1	1	1	1	0	6	India	Asia	1	1	1	1	1	1	1	1	1	1	1	1	1	1	0	1	1	1	1	1	3	3
485	DOI: 10.1111/cid.12996	Francisco G. F. Tresguerres, Isabel F. Tresguerres, Oscar Iglesias, Isabel Leco, Faleh Tamimi, Jesús Torres	Tresguerres et al. 2021	The role of cortical perforations in allogeneic block grafting for lateral augmentation in maxilla: A randomized clinical trial	Clin Implant Dent Relat Res	2	2	2	1	1	1	1	2	26	0	3	4.259	1	3	0	1	0	6	Spain	Europe	1	0	na																		3	3
486	DOI: 10.1111/cid.13015	Basel Hamzah, Ragia Mounir, Sherif Ali, Mohamed Mounir	Hamzah et al. 2021	Maxillary horizontal alveolar ridge augmentation using computer guided ridge splitting with simultaneous implant placement versus conventional technique: A randomized clinical trial	Clin Implant Dent Relat Res	2	2	2	1	1	1	1	2	20	0	4	4.259	1	0	1	1	0	4	Egypt	Africa	1	0	na																		3	3
487	DOI: 10.1111/cid.12995	Mostafa Magdy, Mennatalla A. Abdelkader, Sobhy Alloush, Karim M. Fawzy El-Sayed, Alaa A. Nawwar, Mona Shoeib, Hani ElNahass	Magdy et al. 2021	Ultra-short versus standard-length dental implants in conjunction with osteotome-mediated sinus floor elevation: A randomized controlled clinical trial	Clin Implant Dent Relat Res	2	2	2	1	1	1	1	2	48	0	3	4.259	1	3	1	1	1	7	Egypt	Africa	1	1	0	1	1	1	1	1	1	1	1	1	1	1	1	1	1	1	1	1	3	3
488	DOI: 10.1111/jcpe.13505	Marta Muñoz, Emma Busoms, Javi Vilarrasa, Matteo Albertini, Vanessa Ruíz-Magaz, José Nart	Muñoz et al. 2021	Bone-level changes around implants with 1- or 3-mm-high abutments and their relation to crestal mucosal thickness: A 1-year randomized clinical trial	J Clin Periodontol	1	2	2	1	1	1	1	2	69	1	2	7.478	1	0	1	1	0	6	Spain	Europe	1	1	1	0	0	0	0	0	1	1	1	1	1	1	1	1	1	1	1	0	3	3
489	DOI: 10.1111/clr.13790	Wiebe Derksen, Ali Tahmaseb, Daniel Wismeijer	Derksen et al. 2021	Randomized Clinical Trial comparing clinical adjustment times of CAD/CAM screw-retained posterior crowns on ti-base abutments created with digital or conventional impressions. One-year follow-up	Clin Oral Impl Res	2	2	2	1	1	1	1	2	32	1	2	5.021	1	3	1	0	1	3	Netherlands	Europe	1	1	1	0	0	0	0	0	1	1	1	1	1	1	1	1	1	1	1	1	3	3
490	DOI: 10.11607/prd.4972	Mohammed Ghazi Sghaireen, Kiran Kumar Ganji, Mohammad Khursheed Alam, Saifulizan Ab Rahman, Syed Muhammad Baqui Billah	Sghaireen et al. 2021	Mineralized Plasmatic Matrix in Ridge Preservation: A Randomized Controlled Clinical Trial	Int J Periodontics Restorative Dent	1	2	2	1	1	1	1	2	26	0	1	2.227	1	1	1	0	0	5	Saudi Arabia	Asia	1	1	1	1	1	1	1	1	1	1	1	1	1	1	1	1	1	1	1	1	3	3
491	DOI: 10.1111/clr.13788	Paula Andrea Ruiz Henao, Leticia Caneiro Queija, Santiago Mareque, Almudena Tasende Pereira, Antonio Liñares González, Juan Blanco Carrión	Henao et al. 2021	Titanium vs ceramic single dental implants in the anterior maxilla: A 12-month randomized clinical trial	Clin Oral Impl Res	2	2	2	1	1	1	1	2	30	1	4	5.021	0	2	0	1	0	6	Spain	Europe	1	1	1	1	1	1	1	1	1	1	1	1	1	1	1	1	1	1	1	1	3	3
492	DOI: 10.1002/JPER.21-0091	Napassorn Ongphichetmetha, Attawood Lertpimonchai, Chantrakorn Champaiboon	Ongphichetmetha et al. 2021	Bioactive glass and arginine dentifrices immediately relieved dentine hypersensitivity following non-surgical periodontal therapy: A randomized controlled trial	J Periodontol	1	1	2	1	1	2	1	3	45	1	1	4.494	1	2	1	1	0	3	Thailand	Asia	1	1	1	1	1	1	1	1	1	1	1	1	1	1	0	1	1	1	1	1	1	1
493	DOI: 10.1186/s40729-021-00331-0	Mateus de Azevedo Kinalski, Bernardo Antonio Agostini, Cesar Dalmolin Bergoli, Mateus Bertolini Fernandes dos Santos	Kinalski et al. 2021	Influence of low-level laser therapy on implant stability in implants placed in healed sites: a randomized controlled trial	Int J Implant Dent	2	2	2	1	1	1	1	2	33	0	1	2.984	1	0	1	1	0	4	Brasil	South America	1	1	1	1	1	1	1	1	1	1	1	1	1	1	0	1	1	1	1	0	3	3
494	DOI: 10.1111/cid.13012	Dagmar E. Wortmann, Jenneke Klein-Nulend, Leo J. van Ruijven, Jurjen Schortinghuis, Arjan Vissink, Gerry M. Raghoebar	Wortmann et al. 2021	Incorporation of anterior iliac crest or calvarial bone grafts in reconstructed atrophied maxillae: A randomized clinical trial with histomorphometric and micro-CT analyses	Clin Implant Dent Relat Res	2	2	2	1	1	1	1	2	20	0	4	4.259	1	1	1	0	0	6	Netherlands	Europe	1	0	na																		3	3
495	DOI: 10.1002/JPER.21-0254	Jae-Hong Lee, Seong-Nyum Jeong	Lee et al. 2021	Long-term stability of adjunctive use of enamel matrix protein derivative on porcine-derived xenograft for the treatment of one-wall intrabony defects: A 4-year extended follow-up of a randomized controlled trial	J Periodontol	1	1	2	1	1	1	1	2	46	1	1	4.494	1	3	1	1	0	2	South Korea	Asia	1	1	1	1	1	0	0	0	1	1	1	1	1	1	0	1	1	1	1	1	3	3
496	DOI: 10.1002/JPER.21-0034	Sadiye Gunpinar, Bilge Meraci	Gunpinar et al. 2021	Periodontal health education session can improve oral hygiene in patients with gingivitis: A masked randomized controlled clinical study	J Periodontol	1	1	2	1	1	2	1	2	60	1	3	4.494	1	2	1	1	0	2	Turkey	Asia	1	1	1	1	1	1	1	1	1	1	1	1	1	1	1	1	1	1	1	1	3	3
497	DOI: 10.1002/JPER.20-0887	Bianca F. E. Santos, Fernando O. Costa, Andrea M. A. Vasconcelos, Renata M. Cyrino, Luís O. M. Cota	Santos et al. 2021	Preemptive effects of ibuprofen and nimesulide on postoperative pain control after open flap periodontal surgeries: A randomized placebo-controlled split-mouth clinical trial	J Periodontol	1	1	2	2	1	1	1	2	20	1	1	4.494	1	1	1	1	1	5	Brasil	Europe	1	1	1	1	1	0	0	0	1	1	1	1	1	1	1	1	1	1	1	1	3	3
498	DOI: 10.1111/cid.13008	Mohamed Atef, Ahmed El Barbary, Mona Salah El-D Dahrous, Amr Fouad Zahran	Atef et al. 2021	Comparison of the soft and hard peri-implant tissue dimensional changes around single immediate implants in the esthetic zone with socket shield technique versus using xenograft: A randomized controlled clinical trial	Clin Implant Dent Relat Res	2	2	2	1	1	1	1	2	42	0	4	4.259	1	2	1	1	1	4	Egypt	Africa	1	0	na																		3	3
499	DOI: 10.1002/JPER.21-0078	Adriana Miranda de Oliveira, Talita Gomes Baêta Lourenço, Ana Paula Vieira Colombo	de Oliveira et al. 2021	Impact of systemic probiotics as adjuncts to subgingival instrumentation on the oral-gut microbiota associated with periodontitis: A randomized controlled clinical trial	J Periodontol	1	1	2	1	1	2	1	2	48	1	1	4.494	1	1	1	1	0	3	Brasil	South America	1	1	1	1	1	1	1	1	1	1	1	1	1	1	0	1	1	1	1	1	3	3
500	DOI: 10.1002/JPER.21-0153	Michael P. Vieth, David E. Deas, A. Archontia Palaiologou, Anibal Diogenes, Michael J. Mader, Brian L.Mealey	Vieth et al. 2021	Effect of intravenous dexamethasone on postoperative pain and swelling following periodontal flap surgery: A randomized controlled trial of patient-centered outcomes	J Periodontol	1	1	2	2	1	1	1	2	37	1	4	4.494	1	0	1	1	0	6	USA	North America	1	0	na																		3	3
501	DOI: 10.1111/clr.13765	Alexandre Santos, João Botelho, Vanessa Machado, Gonçalo Borrecho, Luís Proença, José João Mendes, Paulo Mascarenhas, Gil Alcoforado	Santos et al. 2021	Autogenous Mineralized Dentin versus Xenograft granules in Ridge Preservation for Delayed Implantation in Post-extraction Sites: A Randomized controlled clinical trial with an 18 months follow-up	Clin Oral Impl Res	2	2	2	1	1	1	1	2	52	1	4	5.021	1	7	1	1	1	8	Portugal	Europe	1	1	1	1	1	1	1	1	1	1	1	1	1	1	1	1	1	1	1	1	3	3
502	DOI: 10.1186/s40729-021-00318-x	Bada Choi, Ye Chan Lee, Kyung Chul Oh, Jae Hoon Lee	Choi et al. 2021	Effects of photofunctionalization on early osseointegration of titanium dental implants in the maxillary posterior region: a randomized double-blinded clinical trial	Int J Implant Dent	2	2	2	1	1	1	1	2	78	0	2	2.984	1	2	1	0	0	4	South Korea	Asia	1	1	1	1	1	1	1	1	1	1	1	1	1	1	1	1	1	1	1	1	3	3
503	DOI: 10.1002/JPER.21-0018	Alberto Monje, Alva Pérez, Maria Vera-Rodriguez, José Nart, Andrés Catena, Dafina Petrova	Monje et al. 2021	Comprehension and recall of information about factors associated with peri-implantitis: A randomized controlled trial	J Periodontol	1	2	2	1	1	2	1	3	99	1	1	4.494	1	1	1	1	0	6	Spain	Europe	1	1	1	1	1	1	1	1	1	1	1	1	1	1	1	1	1	1	1	1	3	3
504	DOI: 10.5051/jpis.2002400120	Séverine Vincent-Bugnas, Jonathan Laurent, Eve Naman, Mathieu Charbit, Gwenaël Borie	Vincent-Bugnas et al. 2021	Treatment of multiple gingival recessions with xenogeneic acellular dermal matrix compared to connective tissue graft: a randomized split-mouth clinical trial	J Periodontal Implant Sci	1	1	2	2	1	1	1	2	12	0	4	2.086	1	1	1	1	1	5	France	Europe	1	0	na																		3	3
505	DOI: 10.1002/JPER.20-0871	Meloshini Naicker, Luan H. Ngo, Adam J. Rosenberg, Ivan B. Darby	Naicker et al. 2021	The effectiveness of using the perioscope as an adjunct to non-surgical periodontal therapy: Clinical and radiographic results	J Periodontol	1	1	2	1	1	2	1	2	38	1	2	4.494	1	1	1	0	0	4	Australia	Australia	1	1	1	1	1	1	1	1	1	1	1	1	1	1	1	1	1	1	1	1	3	3
506	DOI: 10.11607/jomi.8538	Federico Tirone, Stefano Salzano, Donata Rodi, Laura Pozzatti	Tirone et al. 2021	Three-Year Evaluation of the Influence of Implant Surfaces on Implant Failure and Peri-implantitis: A Double-Blind Randomized Controlled Trial with Split-Mouth Design	Int J Oral Max Impl	2	2	2	2	1	1	1	2	114	0	2	2.912	1	1	1	0	1	4	Italy	Europe	1	1	1	1	1	0	0	0	1	1	1	1	1	1	0	1	1	1	1	1	1	2
507	DOI: 10.11607/jomi.8472	Moustafa Abdou Elsyad, Mohammed Abdullah Alsabri, Mohamed Elgamal, Gilan Youssef Al-Tonbary	Elsyad et al. 2021	Resilient Stud Versus Bar Attachments for Immediately Loaded Implants Supporting Mandibular Overdentures: 1-year Randomized Controlled Clinical Trial	Int J Oral Max Impl	2	2	2	1	1	1	1	2	30	0	3	2.912	1	1	1	0	1	4	Egypt	Africa	1	0	na																		1	2
508	10.1186/s40729-021-00321-2	Gabriela Pereira de Resende, Ana Paula Dias, José Luiz Rodrigues Leles, João Antônio Chaves de Souza, Cláudio Rodrigues Leles	de Resende et al. 2021	Postsurgical oral symptoms after insertion of one or two implants for mandibular overdentures: short-term results of a randomized clinical trial	Int J Implant Dent	2	2	2	1	1	1	1	2	47	0	2	2.984	1	0	1	1	0	4	Brasil	South America	1	1	1	1	1	1	1	1	1	1	1	1	1	1	1	1	1	1	1	1	3	3
509	DOI: 10.1111/jre.12886	José González-Serrano, Rosa María López-Pintor, Julia Serrano, Jesús Torres, Gonzalo Hernández, Mariano Sanz	González-Serrano et al. 2021	Short-term efficacy of a gel containing propolis extract, nanovitamin C and nanovitamin E on peri-implant mucositis: A double-blind, randomized, clinical trial	J Periodont Res	1	2	2	1	1	2	1	2	46	1	2	3.946	1	4	1	1	0	6	Spain	Europe	1	1	1	1	1	1	1	1	1	1	1	1	1	1	0	1	1	1	1	0	3	3
510	DOI: 10.1111/jcpe.13473	Marina Mendez, Patricia Daniela Melchiors Angst, Rui Vicente Oppermann, Ubele van der Velden, Sabrina Carvalho Gomes	Mendez et al. 2021	Oral health-related quality of life during supportive periodontal therapy: results from a randomized clinical trial	J Clin Periodontol	1	1	2	1	1	2	1	2	62	1	1	7.478	1	1	1	1	0	5	Brasil	South America	1	1	1	0	0	0	0	0	1	1	1	1	1	1	1	1	1	1	1	1	1	1
511	DOI: 10.1111/jcpe.13474	Danae A. Apatzidou, Athina A. Bakopoulou, Kokkona Kouzi-Koliakou, Vassilis Karagiannis, Antonis Konstantinidis	Apatzidou et al. 2021	A tissue-engineered biocomplex for periodontal reconstruction. A proof-of-principle randomized clinical study	J Clin Periodontol	1	1	2	1	1	1	1	3	27	1	1	7.478	1	7	1	1	0	5	Greece	Europe	1	1	1	1	1	0	0	0	1	1	1	1	1	0	0	0	0	0	0	0	3	3
512	DOI: 10.1111/cid.13003	Ibrahim H. Garoushi, Ramy R. Elbeialy, Amr Gibaly, Mohammed Atef	Garoushi et al. 2021	Evaluation of the effect of the lateralized inferior alveolar nerve isolation and bone grafting on the nerve function and implant stability. (Randomized Clinical Trial)	Clin Implant Dent Relat Res	2	2	2	1	1	1	1	2	18	0	4	4.259	1	0	0	1	0	4	Libya	Africa	1	0	na																		3	3
513	DOI: 10.1002/JPER.17-0565	Flavia R. F. Teles, Michael C. Lynch, Michele Patel, Gay Torresyap, Lynn Martin	Teles et al. 2021	Bacterial resistance to minocycline after adjunctive minocyclinemicrospheres during periodontal maintenance: A randomized clinical trial	J Periodontol	1	1	2	1	1	2	1	2	35	1	2	4.494	1	1	1	0	0	5	USA	North America	1	0	na																		3	3
514	DOI: 10.1111/cid.12999	Suleyman Bozkaya, Ahu Uraz, Berceste Guler, Sevil Altunda_x0001_g Kahraman, Bilge Turhan Bal	Bozkaya et al. 2021	The stability of implants and microbiological effects following photobiomodulation therapy with one-stage placement: A randomized, controlled, single-blinded, and split-mouth clinical study	Clin Implant Dent Relat Res	2	2	2	2	1	1	1	2	22	0	3	4.259	1	1	1	1	0	5	Turkey	Asia	1	1	1	1	1	1	1	1	1	1	1	1	1	1	1	1	1	1	1	1	3	3
515	DOI: 10.1111/jcpe.13470	Otto Zuhr, Dodji Akakpo, Peter Eickholz, Kirstin Vach, Markus B. Hürzeler, Hari Petsos, the Research Group for Oral Soft Tissue Biology & Wound Healing	Zuhr et al. 2021	Tunnel technique with connective tissue graft versus coronally advanced flap with enamel matrix derivate for root coverage: 5-year results of an RCT using 3D digital measurement technology for volumetric comparison of soft tissue changes	J Clin Periodontol	1	1	2	2	1	1	1	2	18	1	3	7.478	1	5	1	1	0	7	Germany	Europe	1	1	0	0	0	0	0	0	1	1	1	1	1	1	1	1	1	1	1	0	3	3
516	DOI: 10.1111/jcpe.13463	Ana B. Castro, Jeroen Van Dessel, Andy Temmerman, Reinhilde Jacobs, Marc Quirynen	Castro et al. 2021	Effect of different platelet-rich fibrin matrices for ridge preservation in multiple tooth extractions: A split-mouth randomized controlled clinical trial	J Clin Periodontol	1	1	2	2	1	1	1	3	21	1	1	7.478	1	5	1	1	0	5	Belgium	Europe	1	1	0	1	1	1	1	1	1	1	1	1	1	1	1	1	1	1	1	1	3	3
517	DOI: 10.1111/clr.13757	Diederik F. M. Hentenaar, Yvonne C. M. De Waal, Roy E. Stewart, Arie Jan Van Winkelhoff, Henny J. A. Meijer, Gerry M. Raghoebar	Hentenaar et al. 2021	Erythritol airpolishing in the non-surgical treatment of peri-implantitis: A randomized controlled trial	Clin Oral Impl Res	2	2	2	1	1	1	1	2	80	1	3	5.021	1	6	0	1	0	6	Netherlands	Europe	1	1	1	1	1	1	1	1	1	1	1	1	1	1	1	1	1	1	1	1	3	3
518	DOI: 10.11607/prd.4353	Mariana Schutzer Ragghianti-Zangrando, Nair Cristina Margarido Brondino, Carla Andreotti Damante, Ísis de Fátima Balderrama, Giovana Fuzeto Veronesi, Matheus Völz Cardoso, Adriana Campos Passanezi Sant'Ana	Ragghianti-Zangrando et al. 2021	Clinical Outcomes and Gingival Blood Flowmetry of Two Types of Subepithelial Connective Tissue Graft for Root Coverage in Multiple Gingival Recessions: A Preliminary Study	Int J Periodontics Restorative Dent	1	1	1	2	1	1	1	2	9	0	1	2.227	1	0	1	1	0	7	Brasil	South America	1	0	na																		3	3
519	DOI: 10.11607/prd.5164	Theofilos Koutouzis, Abdulaziz Ali	Koutouzis et al. 2021	The Influence of Abutment Macrodesign on Facial Peri-implant Tissue Dimensions for Guided Placed and Restored Implants at Healed Sites: 1-Year CBCT Findings from a Randomized Controlled Clinical Trial	Int J Periodontics Restorative Dent	1	2	2	1	1	1	1	2	28	0	2	2.227	1	0	1	1	0	2	USA	North America	1	0	na																		3	3
520	DOI: 10.11607/prd.4924	Mahdi Kadkhodazadeh, Reza Amid, Hoda Parandeh Shirvan, Mahshid Namdari	Kadkhodazadeh et al. 2021	Clinical Efficacy of Gingival Thickening Following the Use of Allogeneic Acellular and Xenogeneic Collagen Matrix: A 12-Month Randomized Clinical Trial	Int J Periodontics Restorative Dent	1	1	2	1	1	1	1	2	19	0	1	2.227	1	1	1	1	0	4	Iran	Asia	1	0	na																		3	3
521	DOI: 10.1111/jcpe.13466	Maurizio S. Tonetti, Pierpaolo Cortellini, Daniele Bonaccini, Ke Deng, Francesco Cairo, Mario Allegri, Gianpaolo Conforti, Filippo Graziani, Adrian Guerrero, Jan Halben, Jacques Malet, Giulio Rasperini, Heinz Topoll	Tonetti et al. 2021	Autologous connective tissue graft or xenogenic collagen matrix with coronally advanced flaps for coverage of multiple adjacent gingival recession. 36-month follow-up of a randomized multicentre trial	J Clin Periodontol	1	1	2	1	1	1	2	2	187	1	2	7.478	1	2	0	1	0	13	China	Asia	1	1	1	0	0	0	0	0	1	1	1	1	1	1	1	1	1	1	1	1	3	3
522	DOI: 10.1111/jcpe.13465	Philip M Preshaw, Mark Ide, Susan M Bissett, Richard Holliday, Nichola Lansdowne, Kimberley Pickering, Judy A Taylor, Ana M Levonian, Christine Pleasance, Maria Elena Guarnelli, Anna Simonelli, Chiara Fabbri, Roberto Farina, Fotinos S Panagakos, Leonardo Trombelli	Preshaw et al. 2021	No benefit of an adjunctive phototherapy protocol in treatment of periodontitis: A split-mouth randomized controlled trial	J Clin Periodontol	1	1	2	2	1	2	2	2	69	1	2	7.478	1	0	0	1	1	15	United Kingdom	Europe	1	1	1	1	1	1	1	1	1	1	1	1	1	1	1	1	1	1	1	1	1	2
523	DOI: 10.1111/jcpe.13454	Sarah K. Sonnenschein, Philipp Ziegler, Antonio Ciardo, Maurice Ruetters, Johannes Krisam, Ti-Sun Kim	Sonnenschein et al. 2021	The impact of splinting mobile mandibular incisors on Oral Health-Related Quality of Life—Preliminary observations from a randomized clinical trial	J Clin Periodontol	1	1	2	1	1	2	1	2	34	1	4	7.478	1	3	1	1	0	6	Germany	Europe	1	0	na																		3	3
524	DOI: 10.1111/jcpe.13452	Hikmat Bakhishov, Sila Cagri Isler, Bejna Bozyel, Benay Yıldırım, Mustafa Agah Tekindal, Burcu Ozdemir	Bakhishov et al. 2021	De-epithelialized gingival graft versus subepithelial connective tissue graft in the treatment of multiple adjacent gingival recessions using the tunnel technique: 1-year results of a randomized clinical trial	J Clin Periodontol	1	1	2	1	1	1	1	2	34	1	1	7.478	1	2	1	1	0	6	Turkey	Asia	1	1	1	1	1	1	1	1	1	1	1	1	1	1	1	1	1	1	1	1	3	3
525	DOI: 10.1186/s40729-021-00299-x	Afarin Arghami, David Simmons, Jeanne St. Germain, Pooja Maney	Arghami et al. 2021	Immediate and early loading of hydrothermally treated, hydroxyapatitecoated dental implants: a 7-year prospective randomized clinical study	Int J Implant Dent	2	2	2	1	1	1	1	2	42	0	2	2.984	1	1	0	0	0	4	USA	North America	1	0	na																		3	3
526	DOI: 10.1186/s40729-021-00302-5	Thomas Starch-Jensen, Niels Henrik Bruun	Starch-Jensen et al. 2021	Patient’s perception of recovery after osteotome-mediated sinus floor elevation with Bio-Oss collagen compared with no grafting material: a randomized singleblinded controlled trial	Int J Implant Dent	2	2	2	1	1	1	1	2	40	0	2	2.984	1	0	1	0	0	2	Denmark	Europe	1	0	na																		3	3
527	DOI: 10.1002/JPER.20-0845	KirstenW. Slagter, Henny J. A.Meijer, Diederik F. M. Hentenaar, Arjan Vissink, Gerry M. Raghoebar	Slagter et al. 2021	Immediate single-tooth implant placement with simultaneous bone augmentation versus delayed implant placement after alveolar ridge preservation in bony defect sites in the esthetic region: A 5-year randomized controlled trial	J Periodontol	1	2	2	1	1	1	1	2	40	1	2	4.494	1	3	0	1	0	5	Netherlands	Europe	1	1	1	1	1	1	1	1	1	1	1	1	1	1	1	1	1	1	1	1	3	3
528	DOI: 10.1111/clr.13742	Faustino Mercado, Cedryck Vaquette, Stephen Hamlet, Sašo Ivanovski	Mercado et al. 2021	Enamel matrix derivative promotes new bone formation in xenograft assisted maxillary anterior ridge preservation—A randomized controlled clinical trial	Clin Oral Impl Res	2	2	2	1	1	1	1	2	42	1	2	5.021	1	2	1	1	0	4	Australia	Australia	1	0	na																		3	3
529	DOI: 10.1111/clr.13740	Rebecca Cruz, Vittorio Moraschini, Monica Diuana Calasans-Maia, Daniel Costa Ferreira de Almeida, Suelen Cristina Sartoretto, José Mauro Granjeiro	Cruz et al. 2021	Clinical efficacy of simvastatin gel combined with polypropylene membrane on the healing of extraction sockets: A triple-blind, randomized clinical trial	Clin Oral Impl Res	2	2	2	1	1	1	1	2	33	1	2	5.021	1	1	1	1	0	6	Brasil	South America	1	1	1	1	1	1	1	1	1	1	1	1	1	1	1	1	1	1	1	1	3	3
530	DOI: 10.1111/cid.12991	Aleksandra Križaj Dumic, Franja Pajk, Giovanni Olivi	Dumic et al. 2021	The effect of post-extraction socket preservation laser treatment on bone density 4 months after extraction: Randomized controlled trial	Clin Implant Dent Relat Res	2	1	2	5	1	1	1	2	29	0	3	4.259	1	2	1	1	0	3	Slovenia	Europe	1	1	1	0	0	0	0	0	1	1	1	1	1	1	0	1	1	1	1	1	3	3
531	DOI: 10.1111/clr.13733	Luca Ferrantino, Andrea Camurati, Paolo Gambino, Michele Marzolo, Davide Trisciuoglio, Giacomo Santoro, Vittorio Farina, Filippo Fontana, Farah Asa'ad, Massimo Simion	Ferrantino et al. 2021	Aesthetic outcomes of non-functional immediately restored single post-extraction implants with and without connective tissue graft: A multicentre randomized controlled trial	Clin Oral Impl Res	2	2	2	1	1	1	2	2	59	1	1	5.021	1	0	1	0	0	10	Italy	Europe	1	1	1	1	1	1	1	1	1	1	1	1	1	1	1	1	1	1	1	1	1	1
532	DOI: 10.5051/jpis.1903660183	Elena Sánchez-Fernández, Antonio Magán-Fernández, Francisco O'Valle, Manuel Bravo, Francisco Mesa	Sánchez-Fernández et al. 2021	Hyaluronic acid reduces inflammation and crevicular fluid IL-1β concentrations in peri-implantitis: a randomized controlled clinical trial	J Periodontal Implant Sci	1	2	2	1	1	1	1	3	63	0	2	2.086	1	5	1	1	0	5	Spain	Europe	1	0	na																		3	3
533	DOI: 10.1111/cid.12983	Ahmed Aldahouk, Ramy R. Elbeialy, Amr Gibaly, Mohamed Shawky, Mohammed Atef	Aldahouk et al. 2021	The assessment of the effect of the size of lateral-antrostomy in graftless balloon elevation of the maxillary sinus membrane with simultaneous implant placement (a randomized controlled clinical trial)	Clin Implant Dent Relat Res	2	2	2	1	1	1	1	2	20	0	4	4.259	1	1	1	1	0	5	Egypt	Africa	1	0	na																		3	3
534	DOI: 10.1002/JPER.20-0800	Hatice Hasturk, David Steed, Emre Tosun, Melissa Martins, Constantinos Floros, Daniel Nguyen, Danielle Stephens, Maryann Cugini, Jacqueline Starr, Thomas E. Van Dyke	Hasturk et al. 2021	Use of amnion-derived cellular cytokine solution for the treatment of gingivitis: A 2-week safety, dose-ranging, proof-of-principle randomized trial	J Periodontol	1	1	2	1	1	2	1	3	54	1	2	4.494	1	1	1	1	1	10	USA	North America	1	1	1	1	0	0	0	0	1	1	1	1	1	1	0	1	1	0	0	0	3	3
535	DOI: 10.1111/jcpe.13444	Jun-Yu Shi, Yi-Rao Lai, Shu-Jiao Qian, Shi-Chong Qiao, Maurizio S Tonetti, Hong-Chang Lai	Shi et al. 2021	Clinical, radiographic and economic evaluation of short-6-mm implants and longer implants combined with osteotome sinus floor elevation in moderately atrophic maxillae: A 3-year randomized clinical trial	J Clin Periodontol	1	2	2	1	1	1	1	3	225	1	1	7.478	1	8	1	0	0	6	China	Asia	0	1	1	1	1	1	1	1	1	1	1	1	1	1	1	1	1	1	1	1	1	1
536	DOI: 10.1002/JPER.20-0860	Kaining Liu, Zhen Huang, Zhibin Chen, Bing Han, Xiangying Ouyang	Liu et al. 2021	Treatment of periodontal intrabony defects using bovine porous bone mineral and guided tissue regeneration with/without platelet-rich fibrin: A randomized controlled clinical trial	J Periodontol	1	1	2	2	1	1	1	2	14	1	1	4.494	1	5	1	1	0	5	China	Asia	1	0	na																		3	3
537	DOI: 10.1186/s40729-020-00286-8	Kássia Estefania Hauck, Micheline Sandini Trentin, Tarcio Hiroshi Ishimine Skiba, Jamil Awad Shibli	Hauck et al. 2021	Clinical and satisfaction outcomes of using one or two dental implants for mandibular overdentures: preliminary short-term follow-up of a randomized clinical trial	Int J Implant Dent	2	2	2	1	1	1	1	2	18	0	2	2.984	1	0	1	1	0	5	Brasil	South America	1	1	1	0	0	0	0	0	1	1	1	1	1	1	0	1	1	0	0	0	3	3
538	DOI: 10.1111/clr.13722	Ahmed Elfana, Samar El-Kholy, Heba Ahmed Saleh, Karim Fawzy El-Sayed	Elfana et al. 2021	Alveolar ridge preservation using autogenous whole-tooth versus demineralized dentin grafts: A randomized controlled clinical trial	Clin Oral Impl Res	2	1	2	1	1	1	1	2	20	1	1	5.021	1	6	0	1	0	4	Egypt	Africa	1	1	0	1	1	1	1	1	1	1	1	1	1	1	1	1	1	1	1	1	3	3
539	DOI: 10.1186/s40729-021-00289-z	Jens Hartlev, Søren Schou, Flemming Isidor, Sven Erik Nørholt	Hartlev et al. 2021	A clinical and radiographic study of implants placed in autogenous bone grafts covered by either a platelet-rich fibrin membrane or deproteinised bovine bone mineral and a collagen membrane: a pilot randomised controlled clinical trial with a 2-year follow-up	Int J Implant Dent	2	2	1	1	1	1	1	2	27	0	2	2.984	1	5	1	1	0	4	Denmark	Europe	1	0	na																		3	3
540	DOI: 10.1002/JPER.20-0305	Imena Rexhepi, Michele Paolantonio, Luigi Romano, Matteo Serroni, Pasquale Santamaria, Lorenzo Secondi, Giulia Paolantonio, Bruna Sinjari, Paolo De Ninis, Beatrice Femminella	Rexhepi et al. 2021	Efficacy of inorganic bovine bone combined with leukocyte and platelet-rich fibrin or collagenmembranes for treating unfavorable periodontal infrabony defects: Randomized non-inferiority trial	J Periodontol	1	1	2	1	1	1	1	2	61	1	4	4.494	1	11	1	1	1	10	Italy	Europe	1	1	1	1	1	1	1	1	1	1	1	1	1	1	1	1	1	1	1	1	4	2
541	DOI: 10.1002/JPER.20-0754	Mihir Raghavendra Kulkarni, Leena Gangadhar Shettar, Purva Vijay Bakshi, Kriti Nikhil	Kulkarni et al. 2021	Palatal pre-suturing for perioperative hemostasis at free gingival graft donor sites: A randomized, controlled clinical trial	J Periodontol	1	1	2	1	1	1	1	2	24	1	1	4.494	1	0	1	1	1	4	India	Asia	1	1	1	1	1	1	1	1	1	1	1	1	1	1	1	1	1	1	1	1	3	3
542	DOI: 10.1111/jcpe.13438	Holger F. R. Jentsch, Mario Roccuzzo, Andrea Pilloni, Adrian Kasaj, Rolf Fimmers, Søren Jepsen	Jentsch et al. 2021	Flapless application of enamel matrix derivative in periodontal retreatment: A multicentre randomized feasibility trial	J Clin Periodontol	1	1	2	2	1	2	2	2	44	1	2	7.478	1	5	1	1	1	6	Germany	Europe	1	1	1	1	1	1	1	1	1	1	1	1	1	1	0	1	1	1	1	0	3	3
543	DOI: 10.1111/cid.12980	Fangzhi Lou, Pengcheng Rao, Maorui Zhang, Shihong Luo, Shi Lu, Jingang Xiao	Lou et al. 2021	Accuracy evaluation of partially guided and fully guided templates applied to implant surgery of anterior teeth: A randomized controlled trial	Clin Implant Dent Relat Res	2	2	2	1	1	1	1	3	60	0	1	4.259	1	2	1	0	1	6	China	Asia	1	1	1	1	1	1	1	1	1	1	1	1	1	1	1	1	1	1	1	1	3	3
544	DOI: 10.1111/cid.12979	Tomas Linkevicius, Rokas Linkevicius, Evelina Gineviciute, Jonas Alkimavicius, Asta Mazeikiene, Laura Linkeviciene	Linkevicius et al. 2021	The influence of new immediate tissue level abutment on crestal bone stability of subcrestally placed implants: A 1-year randomized controlled clinical trial	Clin Implant Dent Relat Res	2	2	2	3	1	1	1	2	64	0	2	4.259	1	4	1	1	1	6	Lithuania	Europe	1	1	1	1	1	1	1	1	1	1	1	1	1	1	1	1	1	1	1	1	3	3
[truncated: 2 more columns]
